# Supplementary material for: Expression of a novel mycobacterial phosphodiesterase successfully lowers cAMP levels resulting in reduced tolerance to cell wall–targeting antimicrobials
Source: J Biol Chem. 2022 Jun 17;298(8):102151. doi: 10.1016/j.jbc.2022.102151 (PMC9293780; doi:10.1016/j.jbc.2022.102151)
Supplement: Supplementary Table 2A [file mmc2.csv]

List genes in Rv1339-expressing M. smegmatis mc2155. RNA sequencing of empty vector control - and Rv1339-expressing M. smegmatis mc2155 strains in the mid-log phase of growth. The data are presented three biological replicates
Locus tag new	Locus tag old	Gene Symbol	baseMean	log2FoldChange	lfcSE	stat	pvalue	padj	Description
MSMEG_RS02050	MSMEG_0418	MSMEG_RS02050	315.7898808	2.598830353	0.140980572	18.43396091	7.02E-76	4.60E-72	fumarate reductase/succinate dehydrogenase flavoprotein subunit
MSMEG_RS27230	MSMEG_5650	MSMEG_RS27230	573.8618591	1.998272217	0.111296907	17.95442726	4.43E-72	1.45E-68	AMP-binding protein
MSMEG_RS20185	MSMEG_4172	MSMEG_RS20185	314.2868213	2.483444969	0.147204636	16.87069809	7.39E-64	1.61E-60	ABC transporter substrate-binding protein
MSMEG_RS25645	MSMEG_5322	MSMEG_RS25645	198.7536819	3.307690807	0.211192336	15.66198314	2.75E-55	4.51E-52	hypothetical protein
MSMEG_RS29060	MSMEG_6027	MSMEG_RS29060	672.8684711	2.040405253	0.130972433	15.57889094	1.01E-54	1.33E-51	MHS family MFS transporter
MSMEG_RS29910	MSMEG_6199	MSMEG_RS29910	175.0590885	2.701261582	0.181662765	14.86964917	5.19E-50	5.67E-47	WhiB family transcriptional regulator
MSMEG_RS29025	MSMEG_6020	MSMEG_RS29025	283.8387939	1.982502054	0.135572736	14.62316175	2.00E-48	1.87E-45	substrate-binding domain-containing protein
MSMEG_RS27225	MSMEG_5649	MSMEG_RS27225	712.2431643	1.72420312	0.121212843	14.22459108	6.45E-46	5.28E-43	AMP-binding protein
MSMEG_RS32800	MSMEG_6804	MSMEG_RS32800	925.9822896	1.339672536	0.097548227	13.73343813	6.40E-43	4.66E-40	substrate-binding domain-containing protein
MSMEG_RS06690	MSMEG_1370	MSMEG_RS06690	178.9226868	2.381064675	0.175464369	13.57007519	6.03E-42	3.95E-39	zinc-dependent alcohol dehydrogenase family protein
MSMEG_RS29030	MSMEG_6021	xylA	330.9216334	2.011488935	0.148654289	13.53132125	1.02E-41	6.09E-39	xylose isomerase
MSMEG_RS09775	MSMEG_2016	modA	534.7414038	-1.852969533	0.140144504	-13.22184949	6.56E-40	3.58E-37	molybdate ABC transporter substrate-binding protein
MSMEG_RS02055	MSMEG_0419	MSMEG_RS02055	113.2776009	3.083343415	0.23338801	13.21123315	7.56E-40	3.81E-37	membrane protein
MSMEG_RS06695	MSMEG_1371	MSMEG_RS06695	144.6978881	2.533695741	0.195557681	12.95625786	2.17E-38	1.01E-35	class I mannose-6-phosphate isomerase
MSMEG_RS20180	MSMEG_4171	MSMEG_RS20180	173.8554204	2.221179016	0.172034834	12.91121664	3.89E-38	1.70E-35	ribonucleotide-diphosphate reductase subunit alpha
MSMEG_RS06710	MSMEG_1374	MSMEG_RS06710	196.0165252	2.098227932	0.16278696	12.88941036	5.16E-38	2.11E-35	substrate-binding domain-containing protein
MSMEG_RS02205	MSMEG_0452	MSMEG_RS02205	965.5246439	1.430813543	0.111406164	12.84321701	9.39E-38	3.62E-35	GntP family permease
MSMEG_RS02060	MSMEG_0420	MSMEG_RS02060	98.95748181	3.157501004	0.249326699	12.66411104	9.35E-37	3.40E-34	hypothetical protein
MSMEG_RS29055	MSMEG_6026	MSMEG_RS29055	441.6366974	1.600294326	0.130413013	12.2709712	1.30E-34	4.47E-32	3-hydroxybutyrate dehydrogenase
MSMEG_RS32795	MSMEG_6803	MSMEG_RS32795	512.8316882	1.399951333	0.114246888	12.25373711	1.60E-34	5.26E-32	ABC transporter permease
MSMEG_RS20175	MSMEG_4170	MSMEG_RS20175	198.1469402	2.037365663	0.171430271	11.88451518	1.42E-32	4.45E-30	sugar ABC transporter ATP-binding protein
MSMEG_RS28275	MSMEG_5866	MSMEG_RS28275	712.0630727	1.491426456	0.128563388	11.60070906	4.09E-31	1.22E-28	NDMA-dependent alcohol dehydrogenase
MSMEG_RS02210	MSMEG_0453	MSMEG_RS02210	346.9225855	1.447183238	0.125085745	11.56952965	5.88E-31	1.68E-28	gluconokinase
MSMEG_RS24210	MSMEG_5021	MSMEG_RS24210	231.8218396	1.797327028	0.155828632	11.53399734	8.89E-31	2.43E-28	2%2C3-butanediol dehydrogenase
MSMEG_RS00645	MSMEG_0131	fadD5	1472.096689	1.061707092	0.092256342	11.50822878	1.20E-30	3.14E-28	fatty-acid--CoA ligase FadD5
MSMEG_RS24910	MSMEG_5166	MSMEG_RS24910	257.5221345	1.743369244	0.151660552	11.49520569	1.39E-30	3.51E-28	cation acetate symporter
MSMEG_RS27235	MSMEG_5651	MSMEG_RS27235	220.3823485	1.581777561	0.141410599	11.18570721	4.79E-29	1.16E-26	LuxR C-terminal-related transcriptional regulator
MSMEG_RS29020	MSMEG_6019	MSMEG_RS29020	147.3051033	1.959065087	0.176862951	11.07674094	1.63E-28	3.81E-26	ATP-binding cassette domain-containing protein
MSMEG_RS25550	MSMEG_5302	MSMEG_RS25550	4832.559331	0.868369038	0.080668739	10.76462884	5.06E-27	1.14E-24	cation:dicarboxylase symporter family transporter
MSMEG_RS06705	MSMEG_1373	MSMEG_RS06705	132.9556954	2.204934672	0.206746149	10.66493707	1.48E-26	3.24E-24	ABC transporter permease
MSMEG_RS09770	MSMEG_2015	modB	294.6558926	-1.736830153	0.163220931	-10.64097686	1.92E-26	4.06E-24	ABC transporter permease
MSMEG_RS20165	MSMEG_4168	MSMEG_RS20165	225.6962065	1.527476218	0.145500674	10.49806971	8.82E-26	1.81E-23	propionate CoA-transferase
MSMEG_RS26865	MSMEG_5574	MSMEG_RS26865	700.6014434	1.206321861	0.118168955	10.20844993	1.82E-24	3.61E-22	sugar ABC transporter substrate-binding protein
MSMEG_RS26860	MSMEG_5573	MSMEG_RS26860	299.5598953	1.261913905	0.12395814	10.18016166	2.43E-24	4.69E-22	sugar ABC transporter permease
MSMEG_RS00420	MSMEG_0085	MSMEG_RS00420	887.6192436	0.982862725	0.098762698	9.951760533	2.48E-23	4.64E-21	fructose-specific PTS transporter subunit EIIC
MSMEG_RS32790	MSMEG_6802	MSMEG_RS32790	330.0101499	1.222076917	0.122897243	9.943892027	2.68E-23	4.88E-21	ATP-binding cassette domain-containing protein
MSMEG_RS29015	MSMEG_6018	MSMEG_RS29015	294.2137746	1.413128795	0.142435257	9.921200864	3.37E-23	5.81E-21	ABC transporter permease
MSMEG_RS06700	MSMEG_1372	MSMEG_RS06700	100.2348344	2.139766633	0.215653171	9.922259071	3.33E-23	5.81E-21	ATP-binding cassette domain-containing protein
MSMEG_RS15750	MSMEG_3242	MSMEG_RS15750	263.5529754	1.322271776	0.134978663	9.796154063	1.17E-22	1.97E-20	DNA starvation/stationary phase protection protein
MSMEG_RS23280	MSMEG_4830	MSMEG_RS23280	144.913805	1.753211632	0.179141528	9.786740423	1.28E-22	2.10E-20	hypothetical protein
MSMEG_RS26850	MSMEG_5571	ugpC	472.757284	1.1234931	0.115328957	9.741639336	2.00E-22	3.20E-20	sn-glycerol-3-phosphate ABC transporter ATP-binding protein UgpC
MSMEG_RS04480	MSMEG_0919	MSMEG_RS04480	2148.981675	0.841690335	0.086485585	9.732145971	2.20E-22	3.43E-20	iron-regulated heparin-binding hemagglutinin HbhA
MSMEG_RS04475	MSMEG_0918	MSMEG_RS04475	644.5578995	0.946094481	0.098704603	9.585110075	9.24E-22	1.41E-19	helix-turn-helix domain-containing protein
MSMEG_RS00425	MSMEG_0086	MSMEG_RS00425	406.2337507	1.040493267	0.111806483	9.30619802	1.32E-20	1.97E-18	hexose kinase
MSMEG_RS24215	MSMEG_5022	MSMEG_RS24215	938.731373	2.569642994	0.277575638	9.257451454	2.09E-20	3.05E-18	NAD(P)/FAD-dependent oxidoreductase
MSMEG_RS00435	MSMEG_0088	MSMEG_RS00435	418.8857581	1.082908596	0.118184054	9.162899414	5.05E-20	7.20E-18	phosphoenolpyruvate--protein phosphotransferase
MSMEG_RS10535	MSMEG_2172	MSMEG_RS10535	176.2893062	1.420627085	0.160407491	8.856363751	8.27E-19	1.15E-16	hypothetical protein
MSMEG_RS29050	MSMEG_6024	MSMEG_RS29050	1716.222168	0.74237953	0.085106008	8.722997913	2.71E-18	3.70E-16	acetoacetate--CoA ligase
MSMEG_RS23285	MSMEG_4831	MSMEG_RS23285	140.9356599	1.449552525	0.167181257	8.670544479	4.30E-18	5.75E-16	TetR/AcrR family transcriptional regulator
MSMEG_RS20195	MSMEG_4174	MSMEG_RS20195	86.98829572	1.937335753	0.225320366	8.59813866	8.10E-18	1.06E-15	IclR family transcriptional regulator
MSMEG_RS26855	MSMEG_5572	MSMEG_RS26855	268.2110037	1.188142721	0.138433523	8.582767351	9.26E-18	1.19E-15	carbohydrate ABC transporter permease
MSMEG_RS20170	MSMEG_4169	MSMEG_RS20170	74.98254515	1.961712446	0.23141574	8.477005269	2.31E-17	2.91E-15	SDR family oxidoreductase
MSMEG_RS02930	MSMEG_0603	MSMEG_RS02930	760.8366303	1.034051325	0.122054689	8.472032791	2.41E-17	2.98E-15	acyl-CoA dehydrogenase
MSMEG_RS09695	MSMEG_1998	MSMEG_RS09695	727.9055559	0.906983817	0.10728626	8.453867422	2.82E-17	3.42E-15	alpha/beta fold hydrolase
MSMEG_RS31745	MSMEG_6584	MSMEG_RS31745	518.4712904	0.888581363	0.107573355	8.260236569	1.45E-16	1.73E-14	acyl-CoA dehydrogenase family protein
MSMEG_RS24905	MSMEG_5165	MSMEG_RS24905	50.85334847	2.552946276	0.310397689	8.2247593	1.96E-16	2.29E-14	DUF485 domain-containing protein
MSMEG_RS32785	MSMEG_6801	MSMEG_RS32785	272.7912364	1.093104912	0.133721354	8.174497758	2.97E-16	3.42E-14	PfkB family carbohydrate kinase
MSMEG_RS00430	MSMEG_0087	MSMEG_RS00430	380.4706388	1.026453171	0.126429119	8.118803449	4.71E-16	5.32E-14	DeoR/GlpR family DNA-binding transcription regulator
MSMEG_RS18645	MSMEG_3846	MSMEG_RS18645	244.175672	1.120939817	0.138654147	8.084430505	6.25E-16	6.94E-14	phosphotransferase
MSMEG_RS02845	MSMEG_0586	MSMEG_RS02845	9771.599157	0.69453735	0.08658506	8.021445617	1.05E-15	1.14E-13	anti-sigma factor antagonist
MSMEG_RS31750	MSMEG_6585	MSMEG_RS31750	475.678015	0.884676907	0.112475604	7.86550038	3.68E-15	3.95E-13	acyl-CoA/acyl-ACP dehydrogenase
MSMEG_RS20160	MSMEG_4167	MSMEG_RS20160	313.954937	1.087770481	0.13912972	7.818390471	5.35E-15	5.65E-13	Zn-dependent alcohol dehydrogenase
MSMEG_RS24205	MSMEG_5020	MSMEG_RS24205	128.9441366	1.615770942	0.21490445	7.518555064	5.54E-14	5.76E-12	acetoin reductase
MSMEG_RS01625	MSMEG_0330	MSMEG_RS01625	125.5063341	1.289804452	0.172077537	7.495484163	6.61E-14	6.76E-12	LuxR C-terminal-related transcriptional regulator
MSMEG_RS28280	MSMEG_5867	MSMEG_RS28280	172.1531987	1.218142194	0.164711251	7.395622254	1.41E-13	1.42E-11	nuclear transport factor 2 family protein
MSMEG_RS20190	MSMEG_4173	MSMEG_RS20190	33.43354953	2.992303977	0.405486514	7.379540069	1.59E-13	1.58E-11	MaoC family dehydratase N-terminal domain-containing protein
MSMEG_RS15035	MSMEG_3095	MSMEG_RS15035	245.0584576	1.122660442	0.155433047	7.222791205	5.09E-13	4.98E-11	substrate-binding domain-containing protein
MSMEG_RS31005	MSMEG_6426	MSMEG_RS31005	232.7334712	0.984530268	0.139073347	7.079216051	1.45E-12	1.40E-10	hypothetical protein
MSMEG_RS22045	MSMEG_4565	MSMEG_RS22045	197.5773679	1.150090827	0.164633105	6.985781064	2.83E-12	2.69E-10	aldo/keto reductase
MSMEG_RS32735	MSMEG_6791	MSMEG_RS32735	52.46968467	1.857157523	0.268421528	6.918809898	4.55E-12	4.26E-10	3-hydroxyacyl-CoA dehydrogenase family protein
MSMEG_RS12780	MSMEG_2634	MSMEG_RS12780	130.5998459	1.161097523	0.168091268	6.907542161	4.93E-12	4.55E-10	ABC transporter substrate-binding protein
MSMEG_RS09760	MSMEG_2013	MSMEG_RS09760	55.9109973	-1.808062673	0.263665191	-6.857418927	7.01E-12	6.38E-10	SDR family oxidoreductase
MSMEG_RS09780	MSMEG_2017	MSMEG_RS09780	320.6913119	-1.938781641	0.28301274	-6.850510119	7.36E-12	6.61E-10	helix-turn-helix transcriptional regulator
MSMEG_RS07540	MSMEG_1543	MSMEG_RS07540	8121.871997	0.677952075	0.099004505	6.847689148	7.51E-12	6.65E-10	aldehyde dehydrogenase family protein
MSMEG_RS32575	MSMEG_6758	MSMEG_RS32575	13610.5335	0.630433608	0.09219402	6.838118258	8.02E-12	7.01E-10	aquaporin family protein
MSMEG_RS12785	MSMEG_2635	MSMEG_RS12785	72.3316972	1.525648864	0.224126986	6.807073481	9.96E-12	8.59E-10	ABC transporter permease
MSMEG_RS26870	MSMEG_5575	MSMEG_RS26870	613.1202034	0.877166725	0.131782424	6.656173872	2.81E-11	2.39E-09	MarR family transcriptional regulator
MSMEG_RS20990	MSMEG_4335	MSMEG_RS20990	1294.203466	0.713969298	0.108196983	6.598791197	4.15E-11	3.48E-09	diacylglycerol kinase
MSMEG_RS14610	MSMEG_3008	MSMEG_RS14610	314.1519727	0.825836508	0.125396588	6.585797268	4.52E-11	3.75E-09	sigma 54 type regulator
MSMEG_RS15030	MSMEG_3094	MSMEG_RS15030	212.245543	0.922282605	0.140995023	6.541242275	6.10E-11	5.00E-09	galactitol-1-phosphate 5-dehydrogenase
MSMEG_RS20155	MSMEG_4166	MSMEG_RS20155	285.7632369	0.831730211	0.128660307	6.464543988	1.02E-10	8.22E-09	acyl-CoA dehydrogenase family protein
MSMEG_RS21055	MSMEG_4350	MSMEG_RS21055	146.6752878	1.063099367	0.164563827	6.46010357	1.05E-10	8.36E-09	dihydrodipicolinate reductase
MSMEG_RS12775	MSMEG_2633	MSMEG_RS12775	82.31884226	1.297788029	0.205058614	6.328863768	2.47E-10	1.95E-08	ABC transporter ATP-binding protein
MSMEG_RS32580	MSMEG_6759	glpK	41342.87064	0.506692468	0.08025482	6.313545632	2.73E-10	2.13E-08	glycerol kinase GlpK
MSMEG_RS26875	MSMEG_5576	MSMEG_RS26875	1818.256971	0.595429724	0.094691815	6.288080148	3.21E-10	2.48E-08	mannitol dehydrogenase family protein
MSMEG_RS23275	MSMEG_4829	MSMEG_RS23275	167.8304181	0.944358554	0.151724642	6.224160691	4.84E-10	3.69E-08	cytochrome P450
MSMEG_RS17400	MSMEG_3582	lon	799.6240307	0.573363583	0.093489079	6.132947198	8.63E-10	6.50E-08	endopeptidase La
MSMEG_RS10305	MSMEG_2123	dhaK	691.3663444	0.663738551	0.10975237	6.047601081	1.47E-09	1.09E-07	dihydroxyacetone kinase subunit DhaK
MSMEG_RS15020	MSMEG_3092	MSMEG_RS15020	116.0960615	1.141643051	0.189208616	6.033779394	1.60E-09	1.18E-07	sugar-binding transcriptional regulator
MSMEG_RS32600	MSMEG_6763	MSMEG_RS32600	1622.360728	0.474983316	0.078826238	6.025700708	1.68E-09	1.23E-07	alpha/beta hydrolase
MSMEG_RS28285	MSMEG_5869	MSMEG_RS28285	257.9511119	0.814367916	0.13527278	6.020190557	1.74E-09	1.25E-07	SDR family NAD(P)-dependent oxidoreductase
MSMEG_RS25540	MSMEG_5300	MSMEG_RS25540	207.6876767	0.848717643	0.141123996	6.013985361	1.81E-09	1.29E-07	SDR family oxidoreductase
MSMEG_RS00415	MSMEG_0084	MSMEG_RS00415	147.1387833	0.928334655	0.15558073	5.966899993	2.42E-09	1.70E-07	HPr family phosphocarrier protein
MSMEG_RS15755	MSMEG_3243	MSMEG_RS15755	202.0891312	0.819084574	0.137828041	5.942800658	2.80E-09	1.95E-07	adenylate/guanylate cyclase domain-containing protein
MSMEG_RS20150	MSMEG_4165	MSMEG_RS20150	369.4008987	0.728089285	0.122955217	5.921581086	3.19E-09	2.18E-07	benzaldehyde dehydrogenase
MSMEG_RS29460	MSMEG_6107	MSMEG_RS29460	413.2291622	0.657701232	0.111045577	5.92280438	3.16E-09	2.18E-07	LLM class flavin-dependent oxidoreductase
MSMEG_RS32730	MSMEG_6790	MSMEG_RS32730	33.14010764	2.049361603	0.348958346	5.87279722	4.29E-09	2.89E-07	sugar phosphate isomerase/epimerase
MSMEG_RS01630	MSMEG_0331	MSMEG_RS01630	112.8782027	1.06027911	0.182294977	5.81628264	6.02E-09	4.02E-07	LuxR C-terminal-related transcriptional regulator
MSMEG_RS25770	MSMEG_5347	MSMEG_RS25770	210.5608106	0.812412758	0.140773794	5.771051079	7.88E-09	5.21E-07	MFS transporter
MSMEG_RS02135	MSMEG_0436	MSMEG_RS02135	1346.36121	0.534678562	0.093295176	5.731041922	9.98E-09	6.54E-07	allophanate hydrolase subunit 1
MSMEG_RS15355	MSMEG_3162	MSMEG_RS15355	534.0297501	0.566176494	0.09883997	5.728213946	1.01E-08	6.59E-07	serine hydrolase
MSMEG_RS04390	MSMEG_0900	MSMEG_RS04390	446.1752939	0.622707083	0.110005636	5.66068343	1.51E-08	9.69E-07	aldehyde dehydrogenase family protein
MSMEG_RS20985	MSMEG_4334	MSMEG_RS20985	340.2891425	0.799483404	0.141465322	5.651444431	1.59E-08	1.01E-06	FAD-binding oxidoreductase
MSMEG_RS04335	MSMEG_0889	MSMEG_RS04335	752.6473506	0.57478669	0.101921204	5.639520221	1.71E-08	1.07E-06	aldehyde dehydrogenase family protein
MSMEG_RS02075	MSMEG_0424	MSMEG_RS02075	551.0917933	0.612109872	0.108581822	5.637314437	1.73E-08	1.08E-06	Hsp20/alpha crystallin family protein
MSMEG_RS32595	MSMEG_6762	MSMEG_RS32595	1922.975551	0.436949151	0.077589446	5.631553971	1.79E-08	1.10E-06	metalloregulator ArsR/SmtB family transcription factor
MSMEG_RS22475	MSMEG_4658	MSMEG_RS22475	605.441009	0.630990926	0.112169405	5.62533895	1.85E-08	1.13E-06	substrate-binding domain-containing protein
MSMEG_RS31755	MSMEG_6586	MSMEG_RS31755	186.9179513	0.829511451	0.148123997	5.600115216	2.14E-08	1.30E-06	alpha/beta hydrolase
MSMEG_RS15025	MSMEG_3093	MSMEG_RS15025	273.7521044	0.759990071	0.135947397	5.590324535	2.27E-08	1.36E-06	sugar kinase
MSMEG_RS29035	MSMEG_6022	MSMEG_RS29035	43.92572606	1.550879286	0.279360765	5.551528625	2.83E-08	1.69E-06	ROK family transcriptional regulator
MSMEG_RS00655	MSMEG_0133	MSMEG_RS00655	1112.327373	0.507279035	0.092478007	5.485401922	4.13E-08	2.44E-06	ABC transporter permease
MSMEG_RS32775	MSMEG_6798	MSMEG_RS32775	193.427952	0.767056725	0.140173654	5.472188999	4.45E-08	2.60E-06	LacI family transcriptional regulator
MSMEG_RS15155	MSMEG_3121	MSMEG_RS15155	4252.977752	0.447846817	0.08189369	5.468636434	4.54E-08	2.63E-06	transcriptional regulator
MSMEG_RS00650	MSMEG_0132	MSMEG_RS00650	1442.80554	0.55986356	0.102809473	5.445641776	5.16E-08	2.97E-06	ABC transporter permease
MSMEG_RS15015	MSMEG_3091	MSMEG_RS15015	179.1244304	0.835123941	0.154032316	5.421745018	5.90E-08	3.36E-06	sugar ABC transporter ATP-binding protein
MSMEG_RS02840	MSMEG_0585	MSMEG_RS02840	2663.396883	0.579391704	0.107402482	5.394583912	6.87E-08	3.88E-06	CoA transferase
MSMEG_RS30095	MSMEG_6239	MSMEG_RS30095	1361.831887	0.481116596	0.090247372	5.331087052	9.76E-08	5.47E-06	iron-containing alcohol dehydrogenase
MSMEG_RS10000	MSMEG_2060	MSMEG_RS10000	48.97699684	1.494565849	0.282163095	5.296815479	1.18E-07	6.54E-06	NADH dehydrogenase (quinone) subunit D
MSMEG_RS32780	MSMEG_6800	MSMEG_RS32780	150.7514493	0.93525184	0.177448343	5.27055831	1.36E-07	7.49E-06	nucleoside/nucleotide kinase family protein
MSMEG_RS32585	MSMEG_6761	MSMEG_RS32585	37979.89822	0.410365298	0.078203773	5.247384905	1.54E-07	8.39E-06	glycerol-3-phosphate dehydrogenase/oxidase
MSMEG_RS00440	MSMEG_0089	MSMEG_RS00440	144.3057648	0.856862847	0.163316969	5.246624716	1.55E-07	8.39E-06	pirin family protein
MSMEG_RS00665	MSMEG_0135	MSMEG_RS00665	1270.587345	0.476427976	0.090966936	5.237375202	1.63E-07	8.75E-06	MCE family protein
MSMEG_RS25775	MSMEG_5348	MSMEG_RS25775	167.2337581	0.869503617	0.166171018	5.232582846	1.67E-07	8.91E-06	long-chain fatty acid--CoA ligase
MSMEG_RS07480	MSMEG_1530	MSMEG_RS07480	1738.506552	0.461156285	0.08880509	5.192903745	2.07E-07	1.09E-05	EamA family transporter
MSMEG_RS10295	MSMEG_2121	ptsP	1008.611379	0.540065387	0.104151718	5.185371855	2.16E-07	1.13E-05	phosphoenolpyruvate--protein phosphotransferase
MSMEG_RS03385	MSMEG_0694	MSMEG_RS03385	1152.371481	0.468344274	0.090385947	5.181605013	2.20E-07	1.14E-05	IniB N-terminal domain-containing protein
MSMEG_RS26880	MSMEG_5577	MSMEG_RS26880	294.8944958	0.665719298	0.13089344	5.085963789	3.66E-07	1.89E-05	carbohydrate kinase
MSMEG_RS14675	MSMEG_3021	MSMEG_RS14675	1850.684549	0.490605439	0.096718565	5.072505339	3.93E-07	2.01E-05	replication-associated recombination protein A
MSMEG_RS25690	none	MSMEG_RS25690	159.6578083	0.795021818	0.157116992	5.060062609	4.19E-07	2.11E-05	glycosyl transferase
MSMEG_RS03380	MSMEG_0693	MSMEG_RS03380	269.4875803	0.769433432	0.152047342	5.060485911	4.18E-07	2.11E-05	IniB N-terminal domain-containing protein
MSMEG_RS25545	MSMEG_5301	MSMEG_RS25545	389.1973338	0.57697337	0.114560424	5.036410925	4.74E-07	2.35E-05	TetR/AcrR family transcriptional regulator
MSMEG_RS24755	MSMEG_5132	typA	8574.06469	-0.361495746	0.071767965	-5.037007026	4.73E-07	2.35E-05	translational GTPase TypA
MSMEG_RS24200	MSMEG_5019	MSMEG_RS24200	401.0969546	0.664698214	0.132757025	5.006877889	5.53E-07	2.73E-05	GAF domain-containing protein
MSMEG_RS00660	MSMEG_0134	MSMEG_RS00660	1488.64915	0.464193724	0.092973707	4.992741916	5.95E-07	2.91E-05	MCE family protein
MSMEG_RS22735	MSMEG_4712	pdhA	154.7235277	0.839560231	0.168653634	4.978014464	6.42E-07	3.12E-05	pyruvate dehydrogenase (acetyl-transferring) E1 component subunit alpha
MSMEG_RS32590	MSMEG_6760	MSMEG_RS32590	5379.99766	0.376805071	0.075719608	4.976320923	6.48E-07	3.12E-05	SRPBCC domain-containing protein
MSMEG_RS25685	none	MSMEG_RS25685	171.2618017	0.731724476	0.147589815	4.957825022	7.13E-07	3.39E-05	hypothetical protein
MSMEG_RS19675	MSMEG_4064	MSMEG_RS19675	330.4307667	0.57127192	0.11522705	4.957793489	7.13E-07	3.39E-05	NADP-dependent oxidoreductase
MSMEG_RS00675	MSMEG_0137	MSMEG_RS00675	1870.86923	0.379404524	0.076639099	4.950534756	7.40E-07	3.49E-05	virulence factor Mce family protein
MSMEG_RS28775	MSMEG_5969	MSMEG_RS28775	6225.828078	-0.40717339	0.082525566	-4.93390607	8.06E-07	3.75E-05	glycosyltransferase
MSMEG_RS25640	MSMEG_5321	MSMEG_RS25640	13.92048032	6.070211986	1.229980208	4.935211109	8.01E-07	3.75E-05	hypothetical protein
MSMEG_RS10300	MSMEG_2122	dhaL	311.3477306	0.637619914	0.129329268	4.930205831	8.21E-07	3.76E-05	dihydroxyacetone kinase subunit L
MSMEG_RS10165	MSMEG_2094	MSMEG_RS10165	2475.104996	0.38359979	0.077788886	4.931293008	8.17E-07	3.76E-05	selenium-binding family protein
MSMEG_RS01265	MSMEG_0257	fadD4	179.5952443	0.709603785	0.145199159	4.88710672	1.02E-06	4.65E-05	fatty-acid--CoA ligase FadD4
MSMEG_RS12280	MSMEG_2532	MSMEG_RS12280	191.4934543	0.724395561	0.1482621	4.885911908	1.03E-06	4.65E-05	type II 3-dehydroquinate dehydratase
MSMEG_RS09480	MSMEG_1953	whiB7	2695.805955	0.474303678	0.097280985	4.875605239	1.08E-06	4.87E-05	transcriptional regulator WhiB7
MSMEG_RS22615	MSMEG_4688	MSMEG_RS22615	988.8613522	0.431917615	0.0886259	4.873491982	1.10E-06	4.89E-05	DsbA family protein
MSMEG_RS09485	MSMEG_1954	MSMEG_RS09485	3053.502801	0.381475685	0.07841004	4.865138248	1.14E-06	5.06E-05	AarF/UbiB family protein
MSMEG_RS09985	MSMEG_2057	MSMEG_RS09985	32.02612645	1.616443004	0.332865813	4.856140048	1.20E-06	5.26E-05	NADH-quinone oxidoreductase subunit G
MSMEG_RS17215	MSMEG_3544	MSMEG_RS17215	1471.783456	0.541488964	0.112188982	4.826578818	1.39E-06	6.07E-05	TIGR03854 family LLM class F420-dependent oxidoreductase
MSMEG_RS17865	MSMEG_3680	MSMEG_RS17865	1901.525613	0.441488597	0.091612439	4.819090063	1.44E-06	6.26E-05	hypothetical protein
MSMEG_RS29455	MSMEG_6106	MSMEG_RS29455	477.1022572	0.512205675	0.107133305	4.781012545	1.74E-06	7.52E-05	alpha/beta hydrolase
MSMEG_RS20940	MSMEG_4325	MSMEG_RS20940	2639.091482	-0.370782984	0.077874045	-4.761316601	1.92E-06	8.24E-05	ACP S-malonyltransferase
MSMEG_RS13065	MSMEG_2694	MSMEG_RS13065	2575.053974	0.45362252	0.09537411	4.756243801	1.97E-06	8.39E-05	helix-turn-helix domain-containing protein
MSMEG_RS16420	MSMEG_3377	MSMEG_RS16420	304.4870918	-0.625076922	0.131776052	-4.743478886	2.10E-06	8.88E-05	hypothetical protein
MSMEG_RS27020	MSMEG_5607	MSMEG_RS27020	1391.665032	0.435547134	0.092092156	4.729470493	2.25E-06	9.46E-05	hypothetical protein
MSMEG_RS25670	MSMEG_5328	MSMEG_RS25670	4331.285315	0.506276812	0.107213192	4.722150336	2.33E-06	9.74E-05	DUF4193 domain-containing protein
MSMEG_RS18990	MSMEG_3918	MSMEG_RS18990	676.3440704	0.5144238	0.109097301	4.715275212	2.41E-06	0.000100113	hypothetical protein
MSMEG_RS33255	MSMEG_6897	rpsF	6911.215038	0.368808152	0.078394865	4.704493735	2.54E-06	0.000104888	30S ribosomal protein S6
MSMEG_RS17005	MSMEG_3500	yaaA	1288.539108	-0.431356386	0.091943892	-4.691517584	2.71E-06	0.000111068	peroxide stress protein YaaA
MSMEG_RS04550	MSMEG_0933	mshA	3606.917316	-0.377329237	0.080545249	-4.684686465	2.80E-06	0.000114123	D-inositol-3-phosphate glycosyltransferase
MSMEG_RS25680	MSMEG_5330	MSMEG_RS25680	357.398831	0.618571748	0.133091588	4.647714843	3.36E-06	0.000135765	SIS domain-containing protein
MSMEG_RS10945	MSMEG_2259	MSMEG_RS10945	1368.138286	0.413197404	0.089321407	4.625961672	3.73E-06	0.000149716	carbon starvation protein A
MSMEG_RS14680	MSMEG_3022	MSMEG_RS14680	5567.118496	0.525002771	0.113515339	4.624950048	3.75E-06	0.000149716	GlsB/YeaQ/YmgE family stress response membrane protein
MSMEG_RS06670	MSMEG_1366	mceG	2717.969205	0.394464199	0.085839899	4.595347881	4.32E-06	0.000171581	ABC transporter ATP-binding protein MceG
MSMEG_RS12300	MSMEG_2536	MSMEG_RS12300	238.188005	0.621595897	0.135720877	4.579957863	4.65E-06	0.00018359	3-oxoacyl-ACP reductase FabG
MSMEG_RS10965	MSMEG_2263	MSMEG_RS10965	345.8313643	-0.531267541	0.116713864	-4.551880311	5.32E-06	0.000208631	nickel-dependent hydrogenase large subunit
MSMEG_RS10310	MSMEG_2124	MSMEG_RS10310	341.8806359	0.695265737	0.152915454	4.546732966	5.45E-06	0.000212524	aquaporin family protein
MSMEG_RS29045	MSMEG_6025	MSMEG_RS29045	262.7903925	0.609499417	0.134306886	4.538109961	5.68E-06	0.00022009	HNH endonuclease
MSMEG_RS29465	MSMEG_6108	MSMEG_RS29465	345.8642067	0.517305475	0.114109766	4.533402302	5.80E-06	0.000223731	zinc-binding dehydrogenase
MSMEG_RS18700	MSMEG_3858	rbpA	3606.708659	0.391605115	0.086693826	4.517105028	6.27E-06	0.000240241	RNA polymerase-binding protein RbpA
MSMEG_RS18370	MSMEG_3789	MSMEG_RS18370	1130.81353	0.393526109	0.087401255	4.502522416	6.72E-06	0.000254845	gluconate:H+ symporter
MSMEG_RS25525	MSMEG_5297	oxc	123.8580877	0.785617079	0.174499429	4.502118327	6.73E-06	0.000254845	oxalyl-CoA decarboxylase
MSMEG_RS21230	MSMEG_4388	MSMEG_RS21230	128.1319084	-0.73552338	0.163465721	-4.499557314	6.81E-06	0.000256452	ABC transporter ATP-binding protein
MSMEG_RS31555	MSMEG_6543	MSMEG_RS31555	3054.549154	-0.363341984	0.081144519	-4.477714403	7.54E-06	0.000282515	serine/threonine-protein phosphatase
MSMEG_RS00670	MSMEG_0136	MSMEG_RS00670	1818.167041	0.370215007	0.083384675	4.439844673	9.00E-06	0.000335185	MCE family protein
MSMEG_RS26525	MSMEG_5506	MSMEG_RS26525	235.6500106	-0.596743149	0.135555592	-4.402202373	1.07E-05	0.000396725	hypothetical protein
MSMEG_RS09765	MSMEG_2014	MSMEG_RS09765	305.8224755	-1.649039385	0.375226359	-4.39478556	1.11E-05	0.000408208	ATP-binding cassette domain-containing protein
MSMEG_RS02910	MSMEG_0599	fadD2	584.0244356	0.436498802	0.099465005	4.388466095	1.14E-05	0.000417902	long-chain-fatty-acid--CoA ligase FadD2
MSMEG_RS22750	MSMEG_4715	MSMEG_RS22750	73.20512996	0.924272584	0.211319858	4.373808467	1.22E-05	0.000444503	acyl-CoA dehydrogenase family protein
MSMEG_RS02030	MSMEG_0413	MSMEG_RS02030	401.5118786	-0.470330752	0.108410398	-4.338428413	1.44E-05	0.000519552	GAP family protein
MSMEG_RS18375	MSMEG_3790	MSMEG_RS18375	1538.75115	0.416950301	0.096135086	4.337129313	1.44E-05	0.00051976	RNA methyltransferase
MSMEG_RS26185	MSMEG_5435	MSMEG_RS26185	4287.19565	-0.438768763	0.101646482	-4.31661534	1.58E-05	0.000567353	fatty acyl-AMP ligase
MSMEG_RS09990	MSMEG_2058	nuoF	39.79842385	1.256744089	0.29271129	4.293459567	1.76E-05	0.000626489	NADH-quinone oxidoreductase subunit NuoF
MSMEG_RS04360	MSMEG_0894	MSMEG_RS04360	211.6260841	0.575975822	0.134440097	4.284256225	1.83E-05	0.000649461	Gfo/Idh/MocA family oxidoreductase
MSMEG_RS30090	MSMEG_6238	mnoS	669.6144176	0.452538058	0.10580265	4.277190201	1.89E-05	0.00066681	two-component system sensor histidine kinase MnoS
MSMEG_RS18380	MSMEG_3791	rplT	7428.406854	0.312297013	0.073088513	4.272860393	1.93E-05	0.00067626	50S ribosomal protein L20
MSMEG_RS12290	MSMEG_2534	MSMEG_RS12290	222.7808003	0.651882179	0.153204108	4.254991502	2.09E-05	0.000728697	alpha/beta hydrolase
MSMEG_RS21895	MSMEG_4535	MSMEG_RS21895	3597.37791	-0.338714338	0.079646859	-4.25270178	2.11E-05	0.000729635	glycoside hydrolase family 15 protein
MSMEG_RS09065	MSMEG_1865	MSMEG_RS09065	2114.447351	0.374928734	0.088170083	4.252335029	2.12E-05	0.000729635	IS1634-like element IS1549 family transposase
MSMEG_RS04060	MSMEG_0833	MSMEG_RS04060	1535.813553	-0.360370223	0.084809431	-4.249176275	2.15E-05	0.000736125	DUF3263 domain-containing protein
MSMEG_RS00355	MSMEG_0074	MSMEG_RS00355	2077.15075	0.400241535	0.094286134	4.244967071	2.19E-05	0.000746173	IS1634-like element IS1549 family transposase
MSMEG_RS17500	MSMEG_3605	MSMEG_RS17500	119.7203755	0.739954283	0.175748888	4.210292828	2.55E-05	0.000865946	NAD(P)-dependent alcohol dehydrogenase
MSMEG_RS12710	MSMEG_2619	MSMEG_RS12710	3660.4141	-0.322273335	0.076953335	-4.187906042	2.82E-05	0.000950996	MFS transporter
MSMEG_RS24980	MSMEG_5181	MSMEG_RS24980	6282.276225	0.381577714	0.091293667	4.179673431	2.92E-05	0.000981028	IS1634-like element IS1549 family transposase
MSMEG_RS32480	MSMEG_6739	MSMEG_RS32480	2568.694643	0.470123195	0.112608915	4.174831052	2.98E-05	0.000997016	hypothetical protein
MSMEG_RS29155	MSMEG_6047	MSMEG_RS29155	645.7260926	-0.421756037	0.10109035	-4.172070203	3.02E-05	0.001004055	zinc ABC transporter substrate-binding protein
MSMEG_RS02045	MSMEG_0417	MSMEG_RS02045	359.4451048	0.467709839	0.112438827	4.159682654	3.19E-05	0.001054735	succinate dehydrogenase/fumarate reductase iron-sulfur subunit
MSMEG_RS09690	MSMEG_1997	MSMEG_RS09690	465.0701458	0.442703519	0.106691171	4.149392251	3.33E-05	0.00109774	amidohydrolase family protein
MSMEG_RS29220	MSMEG_6059	MSMEG_RS29220	365.3504505	-0.506985796	0.122257954	-4.146853285	3.37E-05	0.001104429	DUF1490 family protein
MSMEG_RS20980	MSMEG_4333	MSMEG_RS20980	71.38419322	0.902070793	0.217674788	4.144121615	3.41E-05	0.001112115	TetR/AcrR family transcriptional regulator
MSMEG_RS26520	MSMEG_5505	MSMEG_RS26520	384.9627205	-0.50018377	0.120924507	-4.136330839	3.53E-05	0.001144839	DUF1707 and DUF2154 domain-containing protein
MSMEG_RS06660	MSMEG_1364	rplJ	17778.89596	0.308043705	0.07476898	4.119939903	3.79E-05	0.001223349	50S ribosomal protein L10
MSMEG_RS33175	MSMEG_6880	MSMEG_RS33175	190.5217935	0.591321517	0.143620707	4.117244168	3.83E-05	0.001231674	ABC transporter substrate-binding protein
MSMEG_RS17210	MSMEG_3543	MSMEG_RS17210	877.3187855	0.402353685	0.098154502	4.099187287	4.15E-05	0.001325315	protein disulfide oxidoreductase
MSMEG_RS21575	MSMEG_4465	MSMEG_RS21575	79.04851633	0.836303086	0.204112966	4.097256052	4.18E-05	0.001329929	cutinase family protein
MSMEG_RS07545	MSMEG_1544	MSMEG_RS07545	1175.719141	0.492688899	0.120594644	4.085495702	4.40E-05	0.001392364	heme-binding protein
MSMEG_RS22470	MSMEG_4657	MSMEG_RS22470	299.7845009	0.515965152	0.126607526	4.075311863	4.60E-05	0.001447732	ABC transporter permease
MSMEG_RS14950	MSMEG_3078	uvrC	1967.464386	-0.341499115	0.083871423	-4.071698116	4.67E-05	0.001463346	excinuclease ABC subunit UvrC
MSMEG_RS21225	MSMEG_4387	MSMEG_RS21225	97.35512845	-0.750292267	0.184819225	-4.059600765	4.92E-05	0.001531329	ABC transporter permease
MSMEG_RS05740	MSMEG_1178	MSMEG_RS05740	220.339732	0.584500622	0.144005161	4.058886612	4.93E-05	0.001531329	MurR/RpiR family transcriptional regulator
MSMEG_RS13685	MSMEG_2824	MSMEG_RS13685	2058.594004	0.396031917	0.09771279	4.053020242	5.06E-05	0.001562848	IS1634-like element IS1549 family transposase
MSMEG_RS01765	MSMEG_0358	MSMEG_RS01765	327.1155287	0.524008148	0.129720114	4.039528882	5.36E-05	0.001647746	R2-like ligand-binding oxidase
MSMEG_RS17000	MSMEG_3499	MSMEG_RS17000	1101.694104	-0.499138873	0.123996872	-4.025415039	5.69E-05	0.001741595	hypothetical protein
MSMEG_RS00350	MSMEG_0072	MSMEG_RS00350	2257.405219	0.354756442	0.088665749	4.001053925	6.31E-05	0.00192204	IS1634-like element IS1549 family transposase
MSMEG_RS31535	MSMEG_6540	MSMEG_RS31535	1892.284765	-0.324096639	0.081043555	-3.999042724	6.36E-05	0.00192947	MCE family protein
MSMEG_RS06715	MSMEG_1375	MSMEG_RS06715	119.1138889	0.682589077	0.172205224	3.963811672	7.38E-05	0.00222749	class II fructose-bisphosphate aldolase
MSMEG_RS22465	MSMEG_4656	MSMEG_RS22465	277.4380539	0.567337036	0.14321039	3.961563376	7.45E-05	0.002238259	ATP-binding cassette domain-containing protein
MSMEG_RS07550	MSMEG_1545	MSMEG_RS07550	628.8084271	0.423305852	0.107211313	3.948331946	7.87E-05	0.00235482	(2Fe-2S)-binding protein
MSMEG_RS08520	MSMEG_1749	MSMEG_RS08520	188.0390301	0.585646078	0.148449217	3.945093736	7.98E-05	0.002376022	LLM class F420-dependent oxidoreductase
MSMEG_RS12285	MSMEG_2533	MSMEG_RS12285	72.66724853	0.844741978	0.214390553	3.940201492	8.14E-05	0.00241403	hypothetical protein
MSMEG_RS29390	MSMEG_6092	MSMEG_RS29390	2083.906348	-0.321359443	0.081592268	-3.938601652	8.20E-05	0.002419234	Lsr2 family protein
MSMEG_RS23595	MSMEG_4896	MSMEG_RS23595	2451.787133	-0.300380655	0.076344077	-3.934563991	8.33E-05	0.002449231	AMP-binding protein
MSMEG_RS02915	MSMEG_0600	MSMEG_RS02915	534.4786996	0.402351452	0.102381746	3.929913943	8.50E-05	0.002485935	SDR family oxidoreductase
MSMEG_RS18385	MSMEG_3792	rpmI	3536.286434	0.402631352	0.102898974	3.912880142	9.12E-05	0.002656202	50S ribosomal protein L35
MSMEG_RS21240	MSMEG_4391	MSMEG_RS21240	180.292327	-0.572334153	0.146413226	-3.909033141	9.27E-05	0.002686911	acyl-CoA dehydrogenase family protein
MSMEG_RS00240	MSMEG_0050	MSMEG_RS00240	192.0569502	0.559701103	0.144047735	3.885525199	0.000102109	0.002947664	DivIVA domain-containing protein
MSMEG_RS13070	MSMEG_2695	MSMEG_RS13070	4417.209167	0.284924444	0.073356876	3.884086382	0.000102715	0.002952166	phage shock protein PspA
MSMEG_RS17220	MSMEG_3545	MSMEG_RS17220	3139.275012	0.416725724	0.107629502	3.871854045	0.000108011	0.003090802	hypothetical protein
MSMEG_RS16640	MSMEG_3421	MSMEG_RS16640	280.2426721	0.506853478	0.131522302	3.853745492	0.000116325	0.003314237	MHS family MFS transporter
MSMEG_RS20380	MSMEG_4211	MSMEG_RS20380	75.57398238	0.805227456	0.209382868	3.845717965	0.0001202	0.003409828	ATP-binding protein
MSMEG_RS13525	MSMEG_2791	MSMEG_RS13525	140.8222253	0.611404625	0.159481755	3.833696362	0.000126232	0.003565508	PPOX class F420-dependent oxidoreductase
MSMEG_RS30435	MSMEG_6309	MSMEG_RS30435	781.0260545	-0.371962701	0.097311442	-3.822394319	0.000132162	0.003716989	amino acid ABC transporter ATP-binding protein
MSMEG_RS29535	MSMEG_6122	MSMEG_RS29535	18.4231644	1.683722849	0.440867879	3.819109829	0.000133934	0.003750728	ABC transporter permease
MSMEG_RS00985	MSMEG_0200	MSMEG_RS00985	143.0384084	0.595640695	0.156316093	3.810488642	0.000138692	0.003867452	ATPase AAA
MSMEG_RS20145	MSMEG_4164	MSMEG_RS20145	212.241209	0.5192775	0.136955645	3.79157426	0.000149695	0.004156584	enoyl-CoA hydratase/isomerase family protein
MSMEG_RS27675	MSMEG_5741	MSMEG_RS27675	577.5212015	0.426000256	0.112775124	3.777431066	0.000158454	0.004381229	YdcF family protein
MSMEG_RS20040	MSMEG_4142	MSMEG_RS20040	1499.14918	-0.34370969	0.091048016	-3.775037663	0.000159983	0.004404924	TetR/AcrR family transcriptional regulator
MSMEG_RS09395	MSMEG_1935	MSMEG_RS09395	2184.229058	-0.332672732	0.088562415	-3.75636474	0.000172399	0.004726917	TetR/AcrR family transcriptional regulator
MSMEG_RS04640	MSMEG_0952	MSMEG_RS04640	4559.021454	-0.304719114	0.081636639	-3.732626902	0.000189493	0.005173953	glutamyl-tRNA reductase
MSMEG_RS20960	MSMEG_4329	MSMEG_RS20960	3926.644498	-0.317152151	0.085578108	-3.705996311	0.000210561	0.005725347	acyl-CoA carboxylase subunit beta
MSMEG_RS18730	MSMEG_3864	cobN	6074.25099	-0.265618042	0.071856937	-3.696484318	0.000218606	0.005919519	cobaltochelatase subunit CobN
MSMEG_RS20955	MSMEG_4328	MSMEG_RS20955	5400.579779	-0.297503973	0.080770608	-3.683319711	0.000230216	0.006208256	beta-ketoacyl-ACP synthase
MSMEG_RS16695	MSMEG_3433	MSMEG_RS16695	2035.148076	0.350592125	0.095369142	3.676158929	0.000236772	0.006358882	IS1634-like element IS1549 family transposase
MSMEG_RS20825	MSMEG_4302	MSMEG_RS20825	279.4958577	-0.449834469	0.1227556	-3.66447207	0.000247849	0.00662921	CYTH and CHAD domain-containing protein
MSMEG_RS00245	MSMEG_0051	MSMEG_RS00245	282.5685467	0.498315634	0.136083857	3.661827679	0.000250422	0.006670802	WhiB family transcriptional regulator
MSMEG_RS05845	MSMEG_1199	MSMEG_RS05845	432.7907145	-0.408138682	0.111585045	-3.657646782	0.000254541	0.006753079	flippase-like domain-containing protein
MSMEG_RS07810	MSMEG_1599	MSMEG_RS07810	1035.570651	0.341161704	0.093569757	3.646068088	0.000266283	0.007036111	sigma-70 family RNA polymerase sigma factor
MSMEG_RS32230	MSMEG_6685	gabT	225.5821782	0.472456964	0.129704786	3.642556134	0.000269944	0.007104191	4-aminobutyrate--2-oxoglutarate transaminase
MSMEG_RS29560	MSMEG_6127	MSMEG_RS29560	5125.198194	-0.287762581	0.079159188	-3.63523917	0.000277723	0.007279672	STAS domain-containing protein
MSMEG_RS26845	MSMEG_5570	MSMEG_RS26845	627.9377543	0.388704909	0.107027803	3.631812469	0.000281438	0.007347652	ATP-dependent DNA ligase
MSMEG_RS30380	MSMEG_6297	MSMEG_RS30380	121.8497963	0.62128132	0.171817349	3.615940542	0.000299259	0.007751165	aldehyde dehydrogenase
MSMEG_RS25535	MSMEG_5298	MSMEG_RS25535	152.6303934	0.561174739	0.155156932	3.616820284	0.000298244	0.007751165	hypothetical protein
MSMEG_RS31215	MSMEG_6472	MSMEG_RS31215	24.15724087	1.345231551	0.37265997	3.60980964	0.000306422	0.007905441	hypothetical protein
MSMEG_RS15665	MSMEG_3225	gltB	2791.466632	0.287038114	0.079636613	3.60434858	0.000312937	0.007983414	glutamate synthase large subunit
MSMEG_RS03310	MSMEG_0679	MSMEG_RS03310	2616.051654	0.340352045	0.094431696	3.604214044	0.000313099	0.007983414	hypothetical protein
MSMEG_RS13680	MSMEG_2821	MSMEG_RS13680	2229.324422	0.31333475	0.086909033	3.605318579	0.00031177	0.007983414	IS1634-like element IS1549 family transposase
MSMEG_RS10020	MSMEG_2064	MSMEG_RS10020	99.09771252	0.697460412	0.193864208	3.597674985	0.000321074	0.008154476	response regulator transcription factor
MSMEG_RS17475	MSMEG_3599	thpA	362.1465961	0.500668084	0.139202593	3.596686473	0.000322297	0.008154476	sugar ABC transporter xylitol/D-threitol-binding protein ThpA
MSMEG_RS04290	MSMEG_0880	groL	32282.66656	0.415267563	0.115508123	3.595137313	0.000324221	0.008171604	chaperonin GroEL
MSMEG_RS06855	MSMEG_1403	MSMEG_RS06855	1922.923083	0.351003922	0.097838834	3.587572632	0.000333771	0.008380076	cutinase family protein
MSMEG_RS01370	MSMEG_0279	MSMEG_RS01370	297.4008064	0.493686894	0.137808516	3.582412103	0.000340436	0.008514803	APC family permease
MSMEG_RS05555	MSMEG_1140	MSMEG_RS05555	163.9548272	0.552110935	0.154370142	3.576539648	0.000348173	0.008675189	NAD(P)H-dependent glycerol-3-phosphate dehydrogenase
MSMEG_RS28195	MSMEG_5850	MSMEG_RS28195	178.3286656	0.50941197	0.142490755	3.575052784	0.000350157	0.008691593	TetR family transcriptional regulator
MSMEG_RS17480	MSMEG_3601	MSMEG_RS17480	168.426036	0.58992934	0.165334221	3.568101857	0.000359577	0.008891722	ABC transporter permease
MSMEG_RS20820	MSMEG_4301	MSMEG_RS20820	1493.598885	-0.333510177	0.093737766	-3.557906176	0.000373823	0.009209251	AMP-binding protein
MSMEG_RS30370	MSMEG_6295	MSMEG_RS30370	85.25103144	0.696749548	0.196038652	3.554143742	0.000379212	0.009307024	MHS family MFS transporter
MSMEG_RS04230	MSMEG_0866	MSMEG_RS04230	2335.906048	-0.274730367	0.077332556	-3.552583541	0.000381468	0.009311888	DEAD/DEAH box helicase
MSMEG_RS10290	MSMEG_2120	MSMEG_RS10290	268.3341449	0.464486661	0.13076605	3.552043214	0.000382252	0.009311888	LuxR C-terminal-related transcriptional regulator
MSMEG_RS29545	MSMEG_6124	MSMEG_RS29545	45.56874603	0.943380132	0.265913008	3.54770208	0.000388608	0.009431648	ABC transporter substrate-binding protein
MSMEG_RS33250	MSMEG_6896	MSMEG_RS33250	5074.000585	0.25591829	0.072414237	3.534088046	0.000409185	0.009894419	single-stranded DNA-binding protein
MSMEG_RS12060	MSMEG_2487	MSMEG_RS12060	81.35349645	0.70278739	0.199758324	3.518188255	0.000434504	0.010468032	aminotransferase class III-fold pyridoxal phosphate-dependent enzyme
MSMEG_RS29600	MSMEG_6135	MSMEG_RS29600	344.428311	-0.407413311	0.116053774	-3.510556338	0.00044717	0.010733719	hypothetical protein
MSMEG_RS25635	MSMEG_5319	MSMEG_RS25635	49.41027451	0.978569729	0.278909567	3.508555623	0.000450547	0.010775309	carboxymuconolactone decarboxylase family protein
MSMEG_RS17205	MSMEG_3541	MSMEG_RS17205	571.8555866	0.446784977	0.127682125	3.499197522	0.000466661	0.011120101	cytochrome c biogenesis CcdA family protein
MSMEG_RS25230	MSMEG_5234	MSMEG_RS25230	155.9489313	0.535966765	0.153698064	3.487140641	0.000488215	0.011591558	SDR family oxidoreductase
MSMEG_RS05015	MSMEG_1029	MSMEG_RS05015	1249.665821	-0.308848924	0.088681219	-3.482686927	0.000496409	0.011743556	TetR/AcrR family transcriptional regulator
MSMEG_RS15530	MSMEG_3198	nrtR	193.0510756	0.545778225	0.157049761	3.475192978	0.000510486	0.012033146	DNA-binding transcriptional regulator NrtR
MSMEG_RS31720	MSMEG_6579	MSMEG_RS31720	366.0049235	0.394136208	0.113496896	3.472660676	0.000515326	0.012103707	heme-binding protein
MSMEG_RS17405	MSMEG_3583	MSMEG_RS17405	178.0967812	0.4954286	0.142858879	3.467958064	0.000524429	0.012273514	LLM class flavin-dependent oxidoreductase
MSMEG_RS10255	MSMEG_2112	MSMEG_RS10255	4076.880971	0.426678016	0.12329075	3.460746392	0.00053868	0.012562172	hypothetical protein
MSMEG_RS10540	MSMEG_2173	MSMEG_RS10540	632.8497734	0.324295556	0.093920773	3.452862927	0.000554671	0.012889211	FadR family transcriptional regulator
MSMEG_RS01380	MSMEG_0280	MSMEG_RS01380	623.3679417	0.481106343	0.139421399	3.450735307	0.000559062	0.012945338	alpha/beta hydrolase
MSMEG_RS30430	MSMEG_6307	MSMEG_RS30430	1919.355697	-0.337728311	0.09793422	-3.448521974	0.000563664	0.013005942	ABC transporter permease subunit
MSMEG_RS30615	MSMEG_6346	MSMEG_RS30615	392.7652822	0.401410817	0.116524964	3.444848226	0.00057138	0.013091797	hypothetical protein
MSMEG_RS01885	MSMEG_0381	MSMEG_RS01885	7929.451974	-0.261570455	0.075917012	-3.445478806	0.000570049	0.013091797	RND family transporter
MSMEG_RS32235	MSMEG_6686	MSMEG_RS32235	333.392531	0.413629991	0.120320378	3.437738478	0.000586594	0.013393554	glutaryl-CoA dehydrogenase
MSMEG_RS25980	MSMEG_5392	kdpA	108.6858386	-0.644703964	0.187728835	-3.434229829	0.00059424	0.013521026	potassium-transporting ATPase subunit KdpA
MSMEG_RS29540	MSMEG_6123	MSMEG_RS29540	19.72766016	1.37798346	0.402179983	3.426285543	0.000611897	0.0138746	ABC transporter permease
MSMEG_RS24075	MSMEG_4993	MSMEG_RS24075	568.6024709	0.40727468	0.11900578	3.422310059	0.000620915	0.01403053	hypothetical protein
MSMEG_RS20810	MSMEG_4299	MSMEG_RS20810	631.3476809	0.342542468	0.100318974	3.414533193	0.000638914	0.014387643	enoyl-CoA hydratase-related protein
MSMEG_RS06190	MSMEG_1267	MSMEG_RS06190	385.2963818	0.409307763	0.12001025	3.410606689	0.000648185	0.014530746	ADP-ribosylglycohydrolase family protein
MSMEG_RS16715	MSMEG_3436	MSMEG_RS16715	372.2597021	0.409074811	0.119964394	3.409968542	0.000649704	0.014530746	zeta toxin family protein
MSMEG_RS03685	MSMEG_0757	MSMEG_RS03685	270.4148964	0.429187461	0.125970218	3.407054997	0.000656679	0.014636793	hypothetical protein
MSMEG_RS02165	MSMEG_0443	MSMEG_RS02165	104.5705859	0.615298172	0.180801282	3.403173728	0.000666079	0.014795988	hydrolase
MSMEG_RS16725	MSMEG_3440	MSMEG_RS16725	4370.623083	0.344313324	0.101557099	3.390342258	0.000698054	0.015453881	L-serine ammonia-lyase
MSMEG_RS00360	MSMEG_0073	MSMEG_RS00360	925.8567473	0.359689302	0.106201753	3.386849026	0.000707003	0.015599291	IS1634-like element IS1549 family transposase
MSMEG_RS20975	MSMEG_4332	MSMEG_RS20975	109.6382617	0.59019815	0.174527464	3.381692123	0.000720408	0.015841732	glycerol-3-phosphate dehydrogenase/oxidase
MSMEG_RS02530	MSMEG_0520	MSMEG_RS02530	292.4874834	0.410771836	0.121676612	3.375930918	0.000735664	0.016123095	MspA family porin
MSMEG_RS00680	MSMEG_0138	MSMEG_RS00680	1327.532579	0.295106353	0.087458076	3.374260745	0.000740142	0.016167174	virulence factor Mce family protein
MSMEG_RS23665	MSMEG_4910	clpS	628.5654206	-0.32511172	0.096522505	-3.368247865	0.000756476	0.01646905	ATP-dependent Clp protease adapter ClpS
MSMEG_RS05525	MSMEG_1134	htpX	1420.841554	0.305891545	0.090846659	3.367119361	0.000759578	0.016481838	zinc metalloprotease HtpX
MSMEG_RS10010	MSMEG_2062	MSMEG_RS10010	15.23850669	1.769810412	0.527068989	3.357834459	0.000785556	0.016989278	NADH-quinone oxidoreductase subunit B
MSMEG_RS02200	MSMEG_0451	MSMEG_RS02200	551.2773011	0.363571315	0.108341126	3.355801534	0.000791353	0.017058351	hypothetical protein
MSMEG_RS03565	MSMEG_0732	clpB	1631.437571	0.295251973	0.088250218	3.345623151	0.000820979	0.017638934	ATP-dependent chaperone ClpB
MSMEG_RS02620	MSMEG_0539	MSMEG_RS02620	775.5050677	0.332179214	0.099625511	3.33427866	0.000855209	0.018314336	Crp/Fnr family transcriptional regulator
MSMEG_RS33065	MSMEG_6859	MSMEG_RS33065	172.4312814	0.49005543	0.147102369	3.331390471	0.000864133	0.018445158	SDR family oxidoreductase
MSMEG_RS25225	MSMEG_5233	MSMEG_RS25225	215.4216377	0.459061497	0.138132395	3.323344232	0.000889451	0.018923932	NAD(P)-dependent oxidoreductase
MSMEG_RS01965	MSMEG_0399	MSMEG_RS01965	3364.601184	-0.252434323	0.076130807	-3.3157973	0.000913821	0.019379508	MbtH family protein
MSMEG_RS26540	MSMEG_5509	MSMEG_RS26540	127.3125848	0.573747635	0.173219506	3.312257662	0.000925463	0.019563087	MBL fold metallo-hydrolase
MSMEG_RS02830	MSMEG_0582	MSMEG_RS02830	108.9218114	0.630497847	0.190565138	3.308568675	0.000937742	0.019758914	NAD-dependent succinate-semialdehyde dehydrogenase
MSMEG_RS20140	MSMEG_4163	MSMEG_RS20140	112.4775149	0.600851506	0.181691401	3.306989231	0.000943045	0.019806971	SDR family oxidoreductase
MSMEG_RS11630	none	MSMEG_RS11630	2965.545052	0.267720086	0.081056833	3.302868827	0.000957011	0.020036089	hypothetical protein
MSMEG_RS33180	MSMEG_6881	MSMEG_RS33180	145.7741122	0.530088646	0.160753475	3.297525274	0.000975409	0.020356226	GntR family transcriptional regulator
MSMEG_RS06605	MSMEG_1353	MSMEG_RS06605	1336.531201	-0.274955433	0.083950505	-3.275208797	0.001055839	0.021895295	AarF/ABC1/UbiB kinase family protein
MSMEG_RS08190	MSMEG_1677	MSMEG_RS08190	1570.697627	-0.319729465	0.097610274	-3.275571842	0.001054483	0.021895295	aspartate ammonia-lyase
MSMEG_RS06100	MSMEG_1248	MSMEG_RS06100	1684.561446	-0.260686433	0.079649595	-3.272915979	0.001064441	0.022004047	hypothetical protein
MSMEG_RS07315	MSMEG_1497	MSMEG_RS07315	368.6071967	0.390118667	0.119431504	3.266463662	0.001088998	0.022440889	isobutyryl-CoA dehydrogenase
MSMEG_RS11620	MSMEG_2398	MSMEG_RS11620	899.4662385	0.349079754	0.106923297	3.264767968	0.001095538	0.02247195	thiamine-phosphate kinase
MSMEG_RS22810	MSMEG_4727	MSMEG_RS22810	5076.963377	-0.248320481	0.076071675	-3.264296236	0.001097364	0.02247195	type I polyketide synthase
MSMEG_RS05240	MSMEG_1077	MSMEG_RS05240	2291.070898	0.293444966	0.090555691	3.240491723	0.001193237	0.024359142	nitroreductase family deazaflavin-dependent oxidoreductase
MSMEG_RS01890	MSMEG_0382	MSMEG_RS01890	5437.844648	-0.23481325	0.072611542	-3.233828151	0.001221429	0.024857224	RND family transporter
MSMEG_RS00410	MSMEG_0083	mycP1	717.5910554	0.312058525	0.096745312	3.225567399	0.001257232	0.025506635	type VII secretion system ESX-1 serine protease mycosin MycP1
MSMEG_RS32485	MSMEG_6740	MSMEG_RS32485	1461.431748	0.302050246	0.093700362	3.223576082	0.001266007	0.025526589	1-aminocyclopropane-1-carboxylate deaminase
MSMEG_RS01620	MSMEG_0329	MSMEG_RS01620	39.15408872	0.911302375	0.282682074	3.223771365	0.001265144	0.025526589	flavin reductase family protein
MSMEG_RS06685	MSMEG_1369	MSMEG_RS06685	322.0117082	0.385503051	0.12000364	3.212427983	0.001316181	0.026456862	LacI family transcriptional regulator
MSMEG_RS32180	MSMEG_6676	MSMEG_RS32180	383.1678407	0.432436692	0.134739569	3.209426129	0.001330002	0.026652918	membrane protein
MSMEG_RS17620	MSMEG_3630	MSMEG_RS17620	1395.539957	-0.323062768	0.100745553	-3.206719883	0.001342577	0.026822879	BlaI/MecI/CopY family transcriptional regulator
MSMEG_RS17595	MSMEG_3625	MSMEG_RS17595	1023.070708	-0.331740976	0.103513381	-3.204812487	0.001351505	0.026919185	urease subunit alpha
MSMEG_RS12715	MSMEG_2620	MSMEG_RS12715	382.4099303	-0.358622117	0.11240132	-3.19055076	0.001420019	0.028198134	4a-hydroxytetrahydrobiopterin dehydratase
MSMEG_RS10260	MSMEG_2115	MSMEG_RS10260	2662.664564	0.37226142	0.116791773	3.18739419	0.00143561	0.028208434	hypothetical protein
MSMEG_RS32955	MSMEG_6836	MSMEG_RS32955	48.43797872	0.819906802	0.257074674	3.189372139	0.001425822	0.028208434	iron-sulfur cluster-binding domain-containing protein
MSMEG_RS29520	MSMEG_6119	MSMEG_RS29520	17.6016504	1.384132801	0.434171782	3.187984246	0.001432683	0.028208434	sulfite exporter TauE/SafE family protein
MSMEG_RS11095	MSMEG_2290	MSMEG_RS11095	329.550508	-0.375952207	0.117965699	-3.186962069	0.001437756	0.028208434	TetR/AcrR family transcriptional regulator
MSMEG_RS31350	MSMEG_6499	MSMEG_RS31350	81.9786163	0.640698291	0.201092221	3.186091872	0.001442088	0.028208962	DUF427 domain-containing protein
MSMEG_RS26505	MSMEG_5502	MSMEG_RS26505	192.8557013	0.519617919	0.163173978	3.184441082	0.001450338	0.028285914	PE-PPE domain-containing protein
MSMEG_RS08795	MSMEG_1811	maf	1673.71712	-0.321444151	0.101067836	-3.18047921	0.001470317	0.028505877	Maf-like protein
MSMEG_RS26035	MSMEG_5404	MSMEG_RS26035	2158.129071	-0.255746611	0.080398977	-3.180968467	0.001467836	0.028505877	propionyl-CoA synthetase
MSMEG_RS02615	MSMEG_0538	MSMEG_RS02615	1015.986164	-0.300078549	0.094409861	-3.178466166	0.001480565	0.028584687	MarR family transcriptional regulator
MSMEG_RS01115	MSMEG_0227	MSMEG_RS01115	481.4995435	-0.353388899	0.111199605	-3.17796901	0.001483106	0.028584687	TetR/AcrR family transcriptional regulator
MSMEG_RS04645	MSMEG_0953	hemC	4114.145092	-0.230710105	0.072747985	-3.171360783	0.001517266	0.029157309	hydroxymethylbilane synthase
MSMEG_RS11625	MSMEG_2399	MSMEG_RS11625	1546.378609	0.269563854	0.085261963	3.161595689	0.001569073	0.030064715	uracil-DNA glycosylase
MSMEG_RS18915	MSMEG_3901	ectA	549.5483845	-0.372050803	0.117985625	-3.153357046	0.001614043	0.030762468	diaminobutyrate acetyltransferase
MSMEG_RS15865	MSMEG_3265	eltD	192.6432943	0.477865673	0.151552838	3.153129166	0.001615303	0.030762468	erythritol/L-threitol dehyrogenase
MSMEG_RS18720	MSMEG_3862	fxsA	750.0804002	0.33124265	0.105105892	3.151513626	0.001624266	0.030762468	membrane protein FxsA
MSMEG_RS01105	MSMEG_0225	MSMEG_RS01105	2724.36717	-0.279111392	0.088549087	-3.152052748	0.00162127	0.030762468	MMPL family transporter
MSMEG_RS09995	MSMEG_2059	nuoE	17.69600864	1.417813258	0.451453348	3.140553199	0.001686291	0.03184514	NADH-quinone oxidoreductase subunit NuoE
MSMEG_RS25430	MSMEG_5275	MSMEG_RS25430	6546.635672	0.283906788	0.090685701	3.130667641	0.001744094	0.032842096	Bax inhibitor-1/YccA family protein
MSMEG_RS32155	MSMEG_6670	MSMEG_RS32155	219.7169821	0.427663633	0.136959286	3.122560333	0.001792854	0.033663522	ABC transporter permease subunit
MSMEG_RS05715	MSMEG_1173	MSMEG_RS05715	50.47749673	0.79750823	0.255957449	3.115784412	0.001834563	0.034348269	metalloregulator ArsR/SmtB family transcription factor
MSMEG_RS27220	MSMEG_5648	MSMEG_RS27220	180.5403012	0.454527185	0.146334553	3.106082425	0.001895839	0.035293837	hypothetical protein
MSMEG_RS01235	MSMEG_0251	MSMEG_RS01235	1413.806557	-0.252786503	0.081383526	-3.106113906	0.001895637	0.035293837	NYN domain-containing protein
MSMEG_RS32770	MSMEG_6799	MSMEG_RS32770	32.18641043	0.966606143	0.311819423	3.099890739	0.00193592	0.035937922	aldo/keto reductase
MSMEG_RS25700	MSMEG_5333	MSMEG_RS25700	223.9638389	0.421795628	0.136409641	3.092124761	0.001987293	0.036787377	hypothetical protein
MSMEG_RS06665	MSMEG_1365	rplL	15659.7104	0.252296021	0.081702797	3.087972892	0.002015269	0.03711446	50S ribosomal protein L7/L12
MSMEG_RS18235	MSMEG_3762	MSMEG_RS18235	127.3612893	0.528564099	0.171223211	3.086988583	0.002021954	0.03711446	ABC transporter ATP-binding protein
MSMEG_RS31200	MSMEG_6469	MSMEG_RS31200	121.8498928	0.517018825	0.16746481	3.087328164	0.002019645	0.03711446	DUF427 domain-containing protein
MSMEG_RS05425	MSMEG_1114	MSMEG_RS05425	270.0936267	0.389387083	0.126393157	3.080760787	0.002064725	0.037793687	SDR family oxidoreductase
MSMEG_RS12295	MSMEG_2535	MSMEG_RS12295	146.7097075	0.484224567	0.157434633	3.075718211	0.002099962	0.038331619	SDR family oxidoreductase
MSMEG_RS16645	MSMEG_3422	MSMEG_RS16645	256.4859083	0.380208257	0.123760315	3.072133882	0.002125344	0.03868716	D-2-hydroxyacid dehydrogenase
MSMEG_RS05235	MSMEG_1076	MSMEG_RS05235	7515.303681	0.294867944	0.096037064	3.070355689	0.00213804	0.038810457	hypothetical protein
MSMEG_RS04575	MSMEG_0938	MSMEG_RS04575	2194.69595	-0.242826864	0.079199982	-3.065996472	0.002169459	0.039271998	hypothetical protein
MSMEG_RS08600	MSMEG_1769	MSMEG_RS08600	723.1581055	0.310222296	0.10135447	3.060765792	0.002207717	0.039854464	usfY protein
MSMEG_RS18390	MSMEG_3793	infC	11895.41585	0.22560875	0.073789871	3.05744878	0.002232298	0.040187495	translation initiation factor IF-3
MSMEG_RS05745	MSMEG_1179	MSMEG_RS05745	263.8799851	0.386109816	0.126358189	3.055677028	0.00224553	0.040314953	urocanate hydratase
MSMEG_RS32550	MSMEG_6753	MSMEG_RS32550	321.6006157	0.358688137	0.11743214	3.054429018	0.002254894	0.040372454	SDR family oxidoreductase
MSMEG_RS18130	MSMEG_3741	scpB	1110.131123	-0.258177887	0.084582085	-3.052394438	0.002270236	0.040536388	SMC-Scp complex subunit ScpB
MSMEG_RS12320	MSMEG_2540	MSMEG_RS12320	3061.538723	-0.246879014	0.081162058	-3.041803281	0.002351655	0.041876079	UMP kinase
MSMEG_RS02130	MSMEG_0435	MSMEG_RS02130	1480.661571	0.335703943	0.110585936	3.035683888	0.002399908	0.042425019	5-oxoprolinase/urea amidolyase family protein
MSMEG_RS08800	MSMEG_1812	MSMEG_RS08800	667.8603117	-0.344535198	0.113553289	-3.034127864	0.002412322	0.042425019	acyl-CoA carboxylase subunit epsilon
MSMEG_RS17190	MSMEG_3538	MSMEG_RS17190	4415.529765	-0.269860975	0.088876705	-3.036352158	0.002394595	0.042425019	class I SAM-dependent methyltransferase
MSMEG_RS16485	MSMEG_3391	MSMEG_RS16485	120.1782968	0.537702125	0.177259869	3.033411497	0.002418056	0.042425019	CoA transferase
MSMEG_RS09155	MSMEG_1885	MSMEG_RS09155	8443.361581	-0.246539938	0.081285739	-3.033003593	0.002421327	0.042425019	ferredoxin reductase
MSMEG_RS17495	MSMEG_3604	MSMEG_RS17495	84.58934466	0.664597032	0.219098297	3.033328151	0.002418724	0.042425019	glucose 1-dehydrogenase
MSMEG_RS14490	MSMEG_2984	MSMEG_RS14490	354.5274515	0.351194212	0.116172284	3.023046458	0.002502438	0.043729274	alpha/beta fold hydrolase
MSMEG_RS32185	MSMEG_6678	MSMEG_RS32185	109.5554477	0.54088028	0.179518397	3.012951805	0.0025872	0.044970615	DUF5994 family protein
MSMEG_RS29945	MSMEG_6208	MSMEG_RS29945	624.0342785	-0.327149846	0.108558034	-3.013594047	0.00258173	0.044970615	thioesterase family protein
MSMEG_RS26460	MSMEG_5492	MSMEG_RS26460	82.9521909	0.594886123	0.19760677	3.010454164	0.002608573	0.045222169	acetyl-CoA carboxylase carboxyltransferase subunit
MSMEG_RS16740	MSMEG_3444	MSMEG_RS16740	395.7607013	0.357881833	0.118930691	3.009162977	0.002619685	0.045294984	GMC family oxidoreductase N-terminal domain-containing protein
MSMEG_RS11025	MSMEG_2276	hypE	573.0029863	-0.321302681	0.1069005	-3.005623735	0.002650367	0.045704888	hydrogenase expression/formation protein HypE
MSMEG_RS08215	MSMEG_1683	MSMEG_RS08215	2758.823302	-0.249990376	0.083442193	-2.995970823	0.002735726	0.047053053	cytosine permease
MSMEG_RS02195	MSMEG_0449	MSMEG_RS02195	1649.073018	0.240711514	0.08036802	2.995115651	0.002743408	0.047061656	universal stress protein
MSMEG_RS29580	MSMEG_6131	MSMEG_RS29580	3391.056005	-0.309847777	0.103561781	-2.99191241	0.002772358	0.047434103	SpoIIE family protein phosphatase
MSMEG_RS04100	MSMEG_0841	MSMEG_RS04100	831.190977	-0.295059794	0.098788387	-2.986786233	0.002819268	0.048094206	hypothetical protein
MSMEG_RS23390	MSMEG_4854	MSMEG_RS23390	165.7667989	0.453982495	0.152031995	2.986098388	0.002825617	0.048094206	Xaa-Pro peptidase family protein
MSMEG_RS30835	MSMEG_6392	MSMEG_RS30835	14701.55237	-0.294417672	0.098713119	-2.9825587	0.002858498	0.048527822	polyketide synthase Pks13
MSMEG_RS03635	MSMEG_0746	MSMEG_RS03635	103.22101	0.555344561	0.186460721	2.978346092	0.002898085	0.048946272	carbon-monoxide dehydrogenase large subunit
MSMEG_RS11185	MSMEG_2309	MSMEG_RS11185	1246.29047	-0.247952813	0.083240124	-2.978765535	0.002894121	0.048946272	TetR/AcrR family transcriptional regulator
MSMEG_RS14105	MSMEG_2906	MSMEG_RS14105	130.9950516	0.504814165	0.169843252	2.972235627	0.002956397	0.049802749	LLM class F420-dependent oxidoreductase
MSMEG_RS26240	MSMEG_5445	rsmI	141.8443586	-0.475788842	0.160194042	-2.970078264	0.002977239	0.050025247	16S rRNA (cytidine(1402)-2'-O)-methyltransferase
MSMEG_RS31135	MSMEG_6454	MSMEG_RS31135	1039.572372	0.305650615	0.103198402	2.961776627	0.003058696	0.051262493	LLM class F420-dependent oxidoreductase
MSMEG_RS29530	MSMEG_6121	MSMEG_RS29530	24.21177478	1.06229637	0.359318536	2.956419618	0.003112333	0.051895982	ABC transporter ATP-binding protein
MSMEG_RS24005	MSMEG_4979	cysD	344.3914152	-0.380190854	0.128566967	-2.957142583	0.003105045	0.051895982	sulfate adenylyltransferase subunit CysD
MSMEG_RS05340	MSMEG_1097	MSMEG_RS05340	3413.797928	0.241132834	0.081656578	2.95301175	0.0031469	0.052339174	glycosyltransferase
MSMEG_RS29720	MSMEG_6159	MSMEG_RS29720	24247.78882	-0.326393677	0.110558994	-2.952212789	0.003155054	0.052341951	cold-shock protein
MSMEG_RS15535	MSMEG_3199	nadA	2731.358954	0.218555253	0.074082632	2.95015509	0.003176145	0.052426385	quinolinate synthase NadA
MSMEG_RS16475	MSMEG_3389	MSMEG_RS16475	148.0898684	0.458758761	0.155479843	2.950599588	0.003171578	0.052426385	thiamine pyrophosphate-binding protein
MSMEG_RS00640	MSMEG_0130	MSMEG_RS00640	454.2657766	0.315051269	0.106903934	2.947050275	0.00320821	0.052805519	GntR family transcriptional regulator
MSMEG_RS24355	MSMEG_5051	MSMEG_RS24355	796.0863945	-0.274547857	0.093181593	-2.946374371	0.00321523	0.052805519	MHS family MFS transporter
MSMEG_RS08210	MSMEG_1682	MSMEG_RS08210	2096.812614	-0.274646195	0.093240693	-2.945561494	0.003223691	0.052812111	NAD(P)/FAD-dependent oxidoreductase
MSMEG_RS15795	MSMEG_3250	MSMEG_RS15795	794.3412959	-0.285218089	0.09716963	-2.935259586	0.003332688	0.0544616	ABC transporter ATP-binding protein
MSMEG_RS09980	MSMEG_2056	nuoH	19.17151899	1.212265682	0.413402118	2.932412846	0.003363393	0.054826654	NADH-quinone oxidoreductase subunit NuoH
MSMEG_RS19245	MSMEG_3974	MSMEG_RS19245	146.8884991	0.478502035	0.163437763	2.927732394	0.003414438	0.055520623	hydantoinase/oxoprolinase family protein
MSMEG_RS11650	MSMEG_2404	MSMEG_RS11650	194.4689321	-0.41998067	0.14349804	-2.926734537	0.003425411	0.055561187	HNH endonuclease family protein
MSMEG_RS10015	MSMEG_2063	MSMEG_RS10015	18.3646151	1.206462624	0.412488314	2.924840737	0.003446326	0.055762398	NADH-quinone oxidoreductase subunit A
MSMEG_RS12305	MSMEG_2537	MSMEG_RS12305	332.9770242	0.34213722	0.117044726	2.923132297	0.003465292	0.055931186	MFS transporter
MSMEG_RS27240	MSMEG_5652	MSMEG_RS27240	68.1020421	0.63651097	0.218277667	2.916060905	0.003544813	0.057074101	alpha/beta fold hydrolase
MSMEG_RS06070	MSMEG_1242	MSMEG_RS06070	2670.797183	-0.237932517	0.081676659	-2.913102955	0.003578566	0.05747633	cysteine desulfurase
MSMEG_RS21900	MSMEG_4536	MSMEG_RS21900	1445.60914	-0.314462744	0.107977715	-2.912293013	0.003587859	0.057484694	thioester domain-containing protein
MSMEG_RS33670	MSMEG_4499	MSMEG_RS33670	1486.266988	0.381239665	0.130945034	2.911448056	0.003597577	0.057499813	hypothetical protein
MSMEG_RS29290	MSMEG_6073	rlmB	2799.841089	-0.220065558	0.075635618	-2.90954928	0.003619503	0.0577095	23S rRNA (guanosine(2251)-2'-O)-methyltransferase RlmB
MSMEG_RS16070	MSMEG_3311	MSMEG_RS16070	97.59978728	0.534533284	0.183897851	2.906685866	0.003652798	0.058098996	hypothetical protein
MSMEG_RS11870	MSMEG_2449	MSMEG_RS11870	541.785978	-0.313809381	0.108101702	-2.902908776	0.003697143	0.058661934	CoA-acylating methylmalonate-semialdehyde dehydrogenase
MSMEG_RS00565	MSMEG_0116	MSMEG_RS00565	244.3446936	-0.438842601	0.151288119	-2.900707629	0.003723211	0.058875699	ABC transporter ATP-binding protein
MSMEG_RS12615	MSMEG_2600	MSMEG_RS12615	138.2069814	0.462292695	0.159397225	2.900255611	0.003728585	0.058875699	IclR family transcriptional regulator
MSMEG_RS05395	MSMEG_1108	MSMEG_RS05395	990.1811234	-0.257471357	0.08908142	-2.890292468	0.003848836	0.060628414	alpha/beta hydrolase
MSMEG_RS25675	MSMEG_5329	MSMEG_RS25675	1922.918551	0.2377924	0.08231435	2.888832855	0.003866745	0.060764468	TMEM165/GDT1 family protein
MSMEG_RS02015	MSMEG_0410	MSMEG_RS02015	2759.466136	-0.212013164	0.073446342	-2.886640203	0.003893792	0.061043111	RND family transporter
MSMEG_RS02570	MSMEG_0529	MSMEG_RS02570	449.861175	-0.301821342	0.10465833	-2.883873107	0.00392817	0.061435079	protein kinase
MSMEG_RS24745	MSMEG_5130	MSMEG_RS24745	1121.383862	-0.285772144	0.099139304	-2.88253126	0.00394494	0.061550455	ABC transporter family substrate-binding protein
MSMEG_RS06990	MSMEG_1429	MSMEG_RS06990	154.4735522	0.438248722	0.152081726	2.881665892	0.003955789	0.06157313	cytochrome P450
MSMEG_RS15010	MSMEG_3090	MSMEG_RS15010	104.2999133	0.529230044	0.184793599	2.86389814	0.004184626	0.064783049	ABC transporter permease
MSMEG_RS30860	MSMEG_6398	MSMEG_RS30860	18032.56367	-0.203768661	0.071155521	-2.863708361	0.004187133	0.064783049	esterase family protein
MSMEG_RS19040	MSMEG_3928	MSMEG_RS19040	108.6254554	-0.526082406	0.183728707	-2.863365308	0.00419167	0.064783049	Ni/Fe hydrogenase subunit alpha
MSMEG_RS30310	MSMEG_6284	MSMEG_RS30310	3049.397186	-0.219518128	0.076740402	-2.860528758	0.004229352	0.065049603	class I SAM-dependent methyltransferase
MSMEG_RS15160	MSMEG_3122	sufB	4553.236179	0.207772548	0.072654934	2.859716956	0.004240193	0.065049603	Fe-S cluster assembly protein SufB
MSMEG_RS32740	MSMEG_6792	MSMEG_RS32740	67.4917909	0.64406038	0.225121263	2.860948677	0.004223754	0.065049603	GntP family permease
MSMEG_RS10470	MSMEG_2157	MSMEG_RS10470	107.2587041	0.511705759	0.179021595	2.858346549	0.00425855	0.065049603	TIGR04222 domain-containing membrane protein
MSMEG_RS11855	MSMEG_2445	MSMEG_RS11855	849.2485227	0.290185289	0.101519188	2.858428	0.004257457	0.065049603	YdiU family protein
MSMEG_RS15475	MSMEG_3187	MSMEG_RS15475	3026.263998	-0.209404319	0.073505981	-2.84880655	0.004388355	0.066876496	acyltransferase family protein
MSMEG_RS13415	MSMEG_2770	MSMEG_RS13415	1043.097854	-0.275551965	0.096861267	-2.844810673	0.004443783	0.067564056	DUF3159 domain-containing protein
MSMEG_RS29185	MSMEG_6052	MSMEG_RS29185	75.53373598	-0.583570604	0.205216192	-2.843686933	0.004459484	0.067645833	ATP-binding cassette domain-containing protein
MSMEG_RS08680	MSMEG_1787	MSMEG_RS08680	834.6868651	0.338098395	0.119105834	2.838638402	0.004530647	0.068566576	ATP-binding protein
MSMEG_RS25510	MSMEG_5292	MSMEG_RS25510	1111.279862	0.239621991	0.084489571	2.836113243	0.004566625	0.06879332	hypothetical protein
MSMEG_RS17485	MSMEG_3602	MSMEG_RS17485	175.9933279	0.476668417	0.168051326	2.83644543	0.004561877	0.06879332	sugar ABC transporter ATP-binding protein
MSMEG_RS17110	MSMEG_3522	MSMEG_RS17110	142.2663641	0.46712362	0.164882492	2.833069865	0.004610331	0.069164321	dopamine receptor D4
MSMEG_RS32520	MSMEG_6747	MSMEG_RS32520	181.6917426	0.417711268	0.147448545	2.832929064	0.004612362	0.069164321	NADP-dependent oxidoreductase
MSMEG_RS05825	MSMEG_1195	MSMEG_RS05825	582.7261661	-0.279483982	0.098812659	-2.828422841	0.004677798	0.069985405	hypothetical protein
MSMEG_RS17510	MSMEG_3607	MSMEG_RS17510	144.1199035	0.454843155	0.161193801	2.821716164	0.004776743	0.071302959	D-threitol dehydrogenase
MSMEG_RS08115	MSMEG_1662	MSMEG_RS08115	1469.696723	0.24176166	0.085822526	2.816995373	0.004847522	0.072195033	aspartate aminotransferase family protein
MSMEG_RS29525	MSMEG_6120	MSMEG_RS29525	35.22864028	0.827108033	0.294866161	2.805028664	0.005031211	0.074760822	ATP-binding cassette domain-containing protein
MSMEG_RS27070	MSMEG_5617	MSMEG_RS27070	3337.625092	0.286679938	0.102369872	2.80043271	0.005103415	0.075662163	MPT63 family protein
MSMEG_RS05830	MSMEG_1196	MSMEG_RS05830	346.1402588	-0.320773482	0.114693116	-2.79679803	0.005161179	0.076345831	DEAD/DEAH box helicase
MSMEG_RS04580	MSMEG_0939	MSMEG_RS04580	3394.513819	-0.209090203	0.074822664	-2.794476879	0.005198376	0.076722875	Ppx/GppA family phosphatase
MSMEG_RS20995	MSMEG_4336	MSMEG_RS20995	7211.386832	0.264321888	0.094666395	2.792140642	0.005236059	0.077105384	DUF3145 domain-containing protein
MSMEG_RS14925	MSMEG_3073	MSMEG_RS14925	1013.833924	-0.245541483	0.088075906	-2.787839417	0.005306084	0.077346038	6%2C7-dimethyl-8-ribityllumazine synthase
MSMEG_RS32150	MSMEG_6669	MSMEG_RS32150	85.81474631	0.536879238	0.192560104	2.788112525	0.005301613	0.077346038	ABC transporter permease subunit
MSMEG_RS30830	MSMEG_6391	MSMEG_RS30830	5252.197301	-0.266243601	0.095455842	-2.789180797	0.005284156	0.077346038	acyl-CoA carboxylase subunit beta
MSMEG_RS02865	MSMEG_0590	MSMEG_RS02865	241.5266383	0.374996427	0.134561917	2.786794626	0.00532322	0.077346038	bifunctional rhamnulose-1-phosphate aldolase/short-chain dehydrogenase
MSMEG_RS28440	MSMEG_5900	MSMEG_RS28440	1236.1825	-0.242755184	0.087097675	-2.787160324	0.005317217	0.077346038	MCE family protein
MSMEG_RS18920	MSMEG_3902	arc	8304.98451	-0.260087764	0.09329495	-2.787801094	0.005306712	0.077346038	proteasome ATPase
MSMEG_RS33275	MSMEG_6901	MSMEG_RS33275	2093.960713	-0.243200594	0.087341633	-2.784475009	0.005361445	0.077729094	DUF5318 family protein
MSMEG_RS27385	MSMEG_5682	MSMEG_RS27385	574.1935602	0.349700178	0.125797364	2.779868883	0.005438085	0.078666162	diiron oxygenase
MSMEG_RS19030	MSMEG_3926	pma1	173.9503725	-0.422709298	0.152232591	-2.776733263	0.005490822	0.079254089	cation-transporting ATPase Pma1
MSMEG_RS20135	MSMEG_4162	MSMEG_RS20135	185.524698	0.392661265	0.141741025	2.770272507	0.005600941	0.080665861	dihydrodipicolinate synthase family protein
MSMEG_RS22875	MSMEG_4740	MSMEG_RS22875	355.4576179	-0.307985662	0.111206499	-2.769493379	0.005614355	0.080681722	glycosyltransferase
MSMEG_RS19760	MSMEG_4083	MSMEG_RS19760	914.5247631	-0.272288983	0.098471995	-2.765141321	0.005689814	0.081587201	LLM class flavin-dependent oxidoreductase
MSMEG_RS30455	MSMEG_6313	tgt	1019.419806	-0.251740667	0.091113301	-2.762940905	0.005728314	0.081959912	tRNA guanosine(34) transglycosylase Tgt
MSMEG_RS16990	MSMEG_3496	MSMEG_RS16990	3062.142169	-0.207863531	0.075293866	-2.760696752	0.00576782	0.082345375	MMPL family transporter
MSMEG_RS06600	MSMEG_1352	MSMEG_RS06600	550.3001658	-0.275604183	0.099895427	-2.758926921	0.00579915	0.082509498	alpha/beta fold hydrolase
MSMEG_RS04075	MSMEG_0836	MSMEG_RS04075	3072.567421	-0.200685619	0.072777324	-2.757529511	0.005823996	0.082509498	glutamate--cysteine ligase
MSMEG_RS00685	MSMEG_0139	MSMEG_RS00685	1554.525293	0.23481133	0.085162641	2.757210515	0.005829681	0.082509498	MCE family protein
MSMEG_RS03835	MSMEG_0786	MSMEG_RS03835	456.3162912	-0.292609681	0.106078199	-2.758433726	0.005807908	0.082509498	serine/threonine-protein kinase PknG
MSMEG_RS00025	MSMEG_0005	gyrB	11175.14694	-0.238109884	0.086455671	-2.754126839	0.005884896	0.082932733	DNA topoisomerase (ATP-hydrolyzing) subunit B
MSMEG_RS06720	MSMEG_1376	MSMEG_RS06720	74.63254581	0.591753086	0.21484403	2.754338044	0.005881099	0.082932733	xylulose kinase
MSMEG_RS25965	MSMEG_5390	MSMEG_RS25965	217.1915193	0.387240914	0.140945167	2.747457911	0.006005922	0.084456663	DUF302 domain-containing protein
MSMEG_RS08705	MSMEG_1791	MSMEG_RS08705	508.6785507	0.379957466	0.138559228	2.742202542	0.00610287	0.0856362	UsfY protein
MSMEG_RS22415	MSMEG_4646	MSMEG_RS22415	6067.455982	-0.21008304	0.076758395	-2.736938916	0.006201381	0.086279506	2-oxoacid:acceptor oxidoreductase subunit alpha
MSMEG_RS07605	MSMEG_1556	rplM	17184.44481	0.214964833	0.078502048	2.738334092	0.006175131	0.086279506	50S ribosomal protein L13
MSMEG_RS27555	MSMEG_5715	MSMEG_RS27555	1253.258871	-0.268802676	0.098210161	-2.737014925	0.006199948	0.086279506	LLM class F420-dependent oxidoreductase
MSMEG_RS08155	MSMEG_1670	MSMEG_RS08155	3949.639739	-0.336767044	0.122954981	-2.738945922	0.006163651	0.086279506	succinate dehydrogenase flavoprotein subunit
MSMEG_RS06090	MSMEG_1246	MSMEG_RS06090	1406.465315	-0.249435151	0.091169759	-2.735941764	0.006220203	0.086358034	DNA phosphorothioation-associated putative methyltransferase
MSMEG_RS15170	MSMEG_3124	sufC	1930.600504	0.243067517	0.088995757	2.731225888	0.006309921	0.087418415	Fe-S cluster assembly ATPase SufC
MSMEG_RS09805	MSMEG_2021	MSMEG_RS09805	216.6209003	-0.389925168	0.142927119	-2.728139843	0.00636926	0.08786897	acyltransferase family protein
MSMEG_RS22845	MSMEG_4734	MSMEG_RS22845	1249.212994	-0.283026972	0.10373007	-2.72849495	0.006362406	0.08786897	PE-PPE domain-containing protein
MSMEG_RS32035	MSMEG_6643	MSMEG_RS32035	968.5692932	-0.266836679	0.097950037	-2.724212138	0.006445509	0.088548053	helix-turn-helix transcriptional regulator
MSMEG_RS13330	MSMEG_2750	MSMEG_RS13330	3545.962434	0.205592043	0.075463637	2.724385572	0.006442125	0.088548053	metal-dependent transcriptional regulator
MSMEG_RS13335	MSMEG_2752	MSMEG_RS13335	12202.48821	0.253202507	0.09310947	2.719406599	0.006539916	0.089657052	sigma-70 family RNA polymerase sigma factor
MSMEG_RS22820	MSMEG_4729	MSMEG_RS22820	721.7494741	-0.249749406	0.091900638	-2.717602518	0.006575678	0.089771705	hypothetical protein
MSMEG_RS33485	MSMEG_0557	MSMEG_RS33485	2019.203088	-0.257482806	0.094725596	-2.718196734	0.00656388	0.089771705	hypothetical protein
MSMEG_RS25315	MSMEG_5252	MSMEG_RS25315	1015.308915	-0.24237874	0.089243829	-2.715915963	0.006609269	0.090042705	type I pantothenate kinase
MSMEG_RS25745	MSMEG_5342	MSMEG_RS25745	496.3187033	0.294272694	0.108400176	2.714688341	0.006633817	0.090189629	hypothetical protein
MSMEG_RS13690	MSMEG_2823	MSMEG_RS13690	926.054216	0.307174275	0.113390086	2.7090047	0.006748538	0.091559362	IS1634-like element IS1549 family transposase
MSMEG_RS04125	MSMEG_0846	MSMEG_RS04125	1479.391038	-0.227257459	0.083988238	-2.705824821	0.006813498	0.092249692	Na+/H+ antiporter subunit D
MSMEG_RS21950	MSMEG_4546	MSMEG_RS21950	277.5825213	0.342511333	0.126639177	2.704623794	0.006838178	0.092392956	zinc-binding dehydrogenase
MSMEG_RS01935	MSMEG_0391	MSMEG_RS01935	3893.51437	-0.197225098	0.072997683	-2.701799436	0.006896535	0.092798755	class I SAM-dependent methyltransferase
MSMEG_RS05570	MSMEG_1143	MSMEG_RS05570	56.2269099	0.732378841	0.271031289	2.702192961	0.006888377	0.092798755	MCE family protein
MSMEG_RS10005	MSMEG_2061	MSMEG_RS10005	23.72446193	1.006601335	0.372985873	2.698765309	0.006959724	0.093457111	NADH-quinone oxidoreductase subunit C
MSMEG_RS21245	MSMEG_4392	MSMEG_RS21245	84.5887059	-0.565324022	0.209542838	-2.697892363	0.006978	0.093497082	amidohydrolase family protein
MSMEG_RS26745	MSMEG_5550	MSMEG_RS26745	206.1980769	0.408072794	0.151291525	2.697261426	0.006991236	0.093497082	chemotaxis protein CheB
MSMEG_RS07320	MSMEG_1498	MSMEG_RS07320	800.0424261	0.259953286	0.096505208	2.693671067	0.007066987	0.094219173	CoA-acylating methylmalonate-semialdehyde dehydrogenase
MSMEG_RS22055	MSMEG_4568	MSMEG_RS22055	162.4390949	0.428009983	0.158914142	2.693341061	0.007073986	0.094219173	ribonuclease Z
MSMEG_RS14495	MSMEG_2985	MSMEG_RS14495	118.452506	0.454384761	0.168846773	2.691107164	0.007121531	0.094660032	fumarate hydratase
MSMEG_RS33650	MSMEG_1562	MSMEG_RS33650	309.4355929	-0.320103684	0.119271149	-2.68383165	0.007278375	0.096548965	hypothetical protein
MSMEG_RS30655	MSMEG_6354	MSMEG_RS30655	1588.716326	0.21384357	0.079810621	2.679387383	0.007375701	0.09764236	cutinase family protein
MSMEG_RS12880	MSMEG_2654	rpsO	4853.245131	0.244984457	0.091714744	2.671156755	0.007559034	0.099867637	30S ribosomal protein S15
MSMEG_RS32245	MSMEG_6689	MSMEG_RS32245	164.2426488	0.439006706	0.164570726	2.667586853	0.007639814	0.100731793	CoA transferase
MSMEG_RS19755	MSMEG_4082	MSMEG_RS19755	673.8692053	-0.256372251	0.09613464	-2.666804096	0.007657629	0.100763947	LLM class flavin-dependent oxidoreductase
MSMEG_RS19060	MSMEG_3932	MSMEG_RS19060	330.1269015	-0.391435669	0.147037617	-2.662146443	0.007764409	0.101964273	Hsp20/alpha crystallin family protein
MSMEG_RS05445	MSMEG_1118	MSMEG_RS05445	110.0332982	0.463076624	0.17409212	2.659951667	0.007815187	0.102221392	APC family permease
MSMEG_RS17105	MSMEG_3521	MSMEG_RS17105	385.7307888	0.315878857	0.118732645	2.660421289	0.007804297	0.102221392	molybdopterin-dependent oxidoreductase
MSMEG_RS25410	MSMEG_5271	MSMEG_RS25410	555.6358012	0.329244134	0.123856051	2.658280568	0.007854048	0.10252505	alpha/beta hydrolase
MSMEG_RS32240	MSMEG_6687	MSMEG_RS32240	369.6180756	0.297615631	0.112048072	2.656142366	0.007904024	0.1027052	aldehyde dehydrogenase family protein
MSMEG_RS19590	MSMEG_4044	MSMEG_RS19590	1265.663442	-0.2272135	0.085578117	-2.655042046	0.007929852	0.1027052	helix-turn-helix domain-containing protein
MSMEG_RS10960	MSMEG_2262	MSMEG_RS10960	181.4798239	-0.371087347	0.139834086	-2.653768883	0.007959833	0.1027052	hydrogenase
MSMEG_RS02835	MSMEG_0583	MSMEG_RS02835	71.47750725	0.585611386	0.220678825	2.653681818	0.007961886	0.1027052	hypothetical protein
MSMEG_RS02800	MSMEG_0576	MSMEG_RS02800	680.3535632	0.268084682	0.100908958	2.656698534	0.007890997	0.1027052	MMPL family transporter
MSMEG_RS08640	MSMEG_1777	MSMEG_RS08640	3922.963398	0.294787841	0.111036985	2.654861735	0.007934092	0.1027052	UsfY protein
MSMEG_RS13385	MSMEG_2763	MSMEG_RS13385	188.6414098	0.401200077	0.151488571	2.648385116	0.008087733	0.103986095	DUF4193 domain-containing protein
MSMEG_RS12640	MSMEG_2605	MSMEG_RS12640	595.0911796	-0.277000087	0.104600632	-2.648168381	0.008092921	0.103986095	FadR family transcriptional regulator
MSMEG_RS05735	MSMEG_1177	MSMEG_RS05735	108.0184721	0.463961175	0.17526902	2.647137387	0.008117637	0.104099555	cytosine permease
MSMEG_RS24220	MSMEG_5023	MSMEG_RS24220	96.82323906	0.494498097	0.186860167	2.64635371	0.008136469	0.104137267	polysaccharide deacetylase family protein
MSMEG_RS14365	MSMEG_2958	MSMEG_RS14365	1945.576645	0.288145405	0.108950471	2.644737587	0.008175429	0.104431943	hypothetical protein
MSMEG_RS08590	MSMEG_1767	MSMEG_RS08590	446.0495394	0.284376055	0.107602375	2.642841808	0.008221344	0.104610611	hypothetical protein
MSMEG_RS04930	MSMEG_1011	MSMEG_RS04930	375.3641634	-0.289120782	0.109384869	-2.643151525	0.008213827	0.104610611	SDR family oxidoreductase
MSMEG_RS31460	MSMEG_6523	MSMEG_RS31460	188.3314325	0.378491806	0.14326845	2.641836403	0.008245787	0.104718305	ABC transporter permease subunit
MSMEG_RS08480	MSMEG_1741	MSMEG_RS08480	3691.571237	-0.237149384	0.089791824	-2.6411022	0.008263679	0.104742528	TetR family transcriptional regulator
MSMEG_RS17590	MSMEG_3624	MSMEG_RS17590	217.2010829	-0.358373848	0.135878218	-2.63746355	0.00835286	0.105668519	urease accessory protein UreF
MSMEG_RS30015	MSMEG_6223	MSMEG_RS30015	272.8450775	0.383148605	0.145374469	2.635597616	0.008398926	0.10604656	TetR/AcrR family transcriptional regulator
MSMEG_RS03930	MSMEG_0807	MSMEG_RS03930	744.3352509	-0.23888839	0.090719631	-2.633260169	0.008456954	0.106165553	M28 family peptidase
MSMEG_RS21060	MSMEG_4351	MSMEG_RS21060	261.2458889	0.343808005	0.130536395	2.63380956	0.008443283	0.106165553	SDR family oxidoreductase
MSMEG_RS21495	MSMEG_4449	MSMEG_RS21495	240.3546765	-0.34322226	0.130308488	-2.633920968	0.008440513	0.106165553	TetR/AcrR family transcriptional regulator
MSMEG_RS05155	MSMEG_1060	MSMEG_RS05155	5405.061811	-0.226090371	0.085900719	-2.631996268	0.00848848	0.106357565	Lsr2 family protein
MSMEG_RS20205	MSMEG_4176	MSMEG_RS20205	60.75668539	0.600476382	0.228432944	2.62867681	0.008571778	0.107196303	SRPBCC family protein
MSMEG_RS33590	MSMEG_4751	MSMEG_RS33590	93.74429226	0.508161147	0.193459957	2.626699367	0.008621747	0.107615824	hypothetical protein
MSMEG_RS07310	MSMEG_1496	mmsB	238.5004981	0.341601208	0.130346201	2.62072239	0.008774368	0.109312611	3-hydroxyisobutyrate dehydrogenase
MSMEG_RS18365	MSMEG_3788	MSMEG_RS18365	181.0739446	0.368343899	0.140659842	2.618685565	0.008826927	0.109637874	bifunctional 4-hydroxy-2-oxoglutarate aldolase/2-dehydro-3-deoxy-phosphogluconate aldolase
MSMEG_RS03100	MSMEG_0637	MSMEG_RS03100	2721.204019	0.230720084	0.088114418	2.618414668	0.008833938	0.109637874	FAD-dependent oxidoreductase
MSMEG_RS18125	MSMEG_3740	MSMEG_RS18125	1092.627806	-0.223419347	0.085354879	-2.617534558	0.008856752	0.109713224	rRNA pseudouridine synthase
MSMEG_RS08750	MSMEG_1802	MSMEG_RS08750	4084.795346	0.228565691	0.087449186	2.613697191	0.008956838	0.110743698	ChaB family protein
MSMEG_RS10265	MSMEG_2114	MSMEG_RS10265	503.9815301	0.323781964	0.123935999	2.612493274	0.008988446	0.110778314	cupin domain-containing protein
MSMEG_RS10955	MSMEG_2261	MSMEG_RS10955	174.2648192	-0.409377166	0.156749728	-2.611661091	0.009010353	0.110778314	DUF1641 domain-containing protein
MSMEG_RS20395	MSMEG_4214	MSMEG_RS20395	1325.896954	-0.226321168	0.086637248	-2.612284809	0.008993929	0.110778314	type 1 glutamine amidotransferase
MSMEG_RS31465	MSMEG_6524	MSMEG_RS31465	596.5459051	0.275895466	0.105838651	2.606755309	0.009140465	0.112167546	extracellular solute-binding protein
MSMEG_RS04745	MSMEG_0974	ccsB	1123.416358	-0.21535098	0.08292701	-2.596873815	0.009407648	0.115230497	c-type cytochrome biogenesis protein CcsB
MSMEG_RS19025	MSMEG_3925	MSMEG_RS19025	86.7330732	0.500704295	0.193175322	2.59196822	0.009542859	0.116668568	N-acyl homoserine lactonase family protein
MSMEG_RS32315	MSMEG_6703	MSMEG_RS32315	60.25822996	0.620720719	0.240496605	2.580995768	0.009851579	0.120218616	LLM class F420-dependent oxidoreductase
MSMEG_RS23395	MSMEG_4855	MSMEG_RS23395	190.9687519	0.385557713	0.149758047	2.574537527	0.01003742	0.121875395	amidohydrolase family protein
MSMEG_RS06055	MSMEG_1239	MSMEG_RS06055	877.2677105	0.239138368	0.092913781	2.573766397	0.010059817	0.121875395	ISL3-like element ISMsm4 family transposase
MSMEG_RS21535	MSMEG_4457	MSMEG_RS21535	12.98246741	1.266866637	0.492235508	2.573700225	0.010061741	0.121875395	Lrp/AsnC family transcriptional regulator
MSMEG_RS19250	MSMEG_3975	MSMEG_RS19250	240.4326379	0.334937597	0.130081408	2.574830656	0.010028918	0.121875395	PucR family transcriptional regulator
MSMEG_RS08200	MSMEG_1680	MSMEG_RS08200	1068.273764	-0.258639213	0.1006692	-2.569199057	0.010193389	0.12301524	DUF1028 domain-containing protein
MSMEG_RS01790	MSMEG_0363	MSMEG_RS01790	772.5220378	-0.244432175	0.095133338	-2.569364018	0.010188537	0.12301524	TetR/AcrR family transcriptional regulator
MSMEG_RS26450	MSMEG_5490	MSMEG_RS26450	134.0443386	0.422764778	0.164637268	2.567855893	0.010232969	0.123265889	DUF1446 domain-containing protein
MSMEG_RS00015	MSMEG_0003	recF	814.2843914	-0.250180933	0.097548343	-2.564686662	0.010326902	0.124169149	DNA replication/repair protein RecF
MSMEG_RS21870	MSMEG_4530	MSMEG_RS21870	2484.381668	-0.243452299	0.095147975	-2.558670322	0.010507333	0.126107246	sulfate ABC transporter ATP-binding protein
MSMEG_RS03770	MSMEG_0773	MSMEG_RS03770	73.63229805	0.558827596	0.218652176	2.555783376	0.010594905	0.126925804	GNAT family N-acetyltransferase
MSMEG_RS30600	MSMEG_6344	MSMEG_RS30600	230.1673855	-0.34152606	0.133965689	-2.549354704	0.010792247	0.128846794	helix-turn-helix transcriptional regulator
MSMEG_RS08350	MSMEG_1711	MSMEG_RS08350	10.09813677	1.501976732	0.589177001	2.5492793	0.010794581	0.128846794	sugar ABC transporter ATP-binding protein
MSMEG_RS22495	MSMEG_4663	iolB	178.7381092	0.378439259	0.148603004	2.546646089	0.010876368	0.129117458	5-deoxy-glucuronate isomerase
MSMEG_RS10215	MSMEG_2104	MSMEG_RS10215	349.9100312	0.346178142	0.135927126	2.546792176	0.010871816	0.129117458	aminotransferase class I/II-fold pyridoxal phosphate-dependent enzyme
MSMEG_RS19240	MSMEG_3973	MSMEG_RS19240	188.4475883	0.370092	0.14526022	2.547786309	0.010840885	0.129117458	hydantoinase B/oxoprolinase family protein
MSMEG_RS14255	MSMEG_2936	MSMEG_RS14255	653.7500394	-0.256200726	0.100781241	-2.542146956	0.011017384	0.130555005	NUDIX domain-containing protein
MSMEG_RS06095	MSMEG_1247	MSMEG_RS06095	1107.120698	-0.239149772	0.094130524	-2.540618728	0.011065652	0.13089028	hypothetical protein
MSMEG_RS04340	MSMEG_0890	MSMEG_RS04340	94.98903345	0.498049855	0.196172672	2.538834029	0.011122257	0.131322797	HD domain-containing protein
MSMEG_RS26710	MSMEG_5543	MSMEG_RS26710	4590.808753	0.236047878	0.093079545	2.53598014	0.011213309	0.132037959	hypothetical protein
MSMEG_RS29785	MSMEG_6174	MSMEG_RS29785	51.34702047	0.634265088	0.250136715	2.535673687	0.011223126	0.132037959	IclR family transcriptional regulator
MSMEG_RS04925	MSMEG_1010	MSMEG_RS04925	349.5837934	-0.31041759	0.122489594	-2.534236414	0.011269267	0.132343206	TetR/AcrR family transcriptional regulator
MSMEG_RS13325	MSMEG_2749	MSMEG_RS13325	1267.174456	0.247456591	0.097715211	2.532426516	0.011327611	0.132790403	DUF4192 domain-containing protein
MSMEG_RS16710	MSMEG_3435	MSMEG_RS16710	339.078321	0.389279568	0.153845526	2.530327518	0.01139561	0.133348984	hypothetical protein
MSMEG_RS18120	MSMEG_3739	MSMEG_RS18120	981.2304625	-0.251137558	0.09940663	-2.526366287	0.011524925	0.134382267	(d)CMP kinase
MSMEG_RS30700	MSMEG_6365	MSMEG_RS30700	1671.111653	-0.231645112	0.091674842	-2.526812246	0.011510302	0.134382267	bacterial proteasome activator family protein
MSMEG_RS33245	MSMEG_6895	MSMEG_RS33245	3628.079474	0.217998869	0.086317067	2.525559268	0.01155143	0.134452074	30S ribosomal protein S18
MSMEG_RS07415	MSMEG_1517	MSMEG_RS07415	786.9170362	0.243867364	0.096614618	2.524124907	0.011598671	0.134762572	flotillin family protein
MSMEG_RS08175	MSMEG_1675	MSMEG_RS08175	345.1265531	-0.291356039	0.115526348	-2.521987782	0.011669376	0.135344109	thymidine phosphorylase
MSMEG_RS32010	MSMEG_6638	metE	6935.326439	-0.258006498	0.102500199	-2.517131688	0.01183146	0.136739958	5-methyltetrahydropteroyltriglutamate--homocysteine S-methyltransferase
MSMEG_RS12380	MSMEG_2553	MSMEG_RS12380	544.6176132	-0.254646508	0.101142714	-2.517695021	0.011812555	0.136739958	TetR/AcrR family transcriptional regulator
MSMEG_RS08925	MSMEG_1837	MSMEG_RS08925	1292.738351	0.205516927	0.081695261	2.515652965	0.011881211	0.137073193	tryptophan 7-halogenase
MSMEG_RS08465	MSMEG_1738	MSMEG_RS08465	4408.500511	-0.199262455	0.079233575	-2.51487398	0.011907494	0.137134986	membrane protein
MSMEG_RS04465	MSMEG_0916	MSMEG_RS04465	1180.210313	-0.213749865	0.085191022	-2.509065634	0.012105099	0.139166164	TetR/AcrR family transcriptional regulator
MSMEG_RS28445	MSMEG_5901	MSMEG_RS28445	1106.678136	-0.221067231	0.088220089	-2.505860438	0.012215382	0.140188093	ABC transporter permease
MSMEG_RS10970	MSMEG_2264	MSMEG_RS10970	106.4068874	-0.443386452	0.177192216	-2.502290796	0.012339253	0.141362103	hydrogenase maturation protease
MSMEG_RS15165	MSMEG_3123	sufD	3117.056734	0.223293918	0.089280119	2.50104861	0.012382618	0.141611338	Fe-S cluster assembly protein SufD
MSMEG_RS15255	MSMEG_3142	MSMEG_RS15255	823.4433882	0.246420708	0.098616439	2.498779228	0.012462192	0.142273075	TetR/AcrR family transcriptional regulator
MSMEG_RS02890	MSMEG_0595	MSMEG_RS02890	778.3688828	-0.254517667	0.102091068	-2.493045392	0.012665265	0.143098421	(Fe-S)-binding protein
MSMEG_RS04190	MSMEG_0858	MSMEG_RS04190	1507.263822	-0.197689838	0.079261577	-2.494144665	0.012626107	0.143098421	AAA family ATPase
MSMEG_RS26465	MSMEG_5493	MSMEG_RS26465	102.8364351	0.472452296	0.189529815	2.492759767	0.012675457	0.143098421	acetyl/propionyl-CoA carboxylase subunit alpha
MSMEG_RS12770	MSMEG_2632	MSMEG_RS12770	125.1567402	0.432363085	0.173470723	2.492426836	0.012687347	0.143098421	class I SAM-dependent methyltransferase
MSMEG_RS10935	MSMEG_2257	MSMEG_RS10935	131.5523286	0.415401318	0.166555554	2.494070652	0.01262874	0.143098421	cytochrome P450
MSMEG_RS02225	MSMEG_0456	MSMEG_RS02225	1428.316511	-0.23247062	0.093238983	-2.493277076	0.012657003	0.143098421	DNA gyrase subunit A
MSMEG_RS09705	MSMEG_2001	MSMEG_RS09705	52.87467412	-0.602267008	0.241411019	-2.494778445	0.01260358	0.143098421	MFS transporter
MSMEG_RS04590	MSMEG_0941	MSMEG_RS04590	952.3397181	-0.222692397	0.089480242	-2.488732607	0.012819934	0.144097823	sugar phosphate isomerase/epimerase
MSMEG_RS26395	MSMEG_5478	MSMEG_RS26395	57.10480358	0.627475575	0.252080445	2.489187823	0.012803531	0.144097823	TIM barrel protein
MSMEG_RS02120	MSMEG_0433	MSMEG_RS02120	73.18506465	0.536063522	0.215521483	2.487285787	0.012872195	0.144190585	NarK/NasA family nitrate transporter
MSMEG_RS15230	MSMEG_3137	MSMEG_RS15230	338.3252033	0.300820115	0.12091995	2.487762485	0.012854955	0.144190585	oxidoreductase
MSMEG_RS19190	MSMEG_3959	MSMEG_RS19190	327.4551298	-0.301354601	0.121274906	-2.48488835	0.012959207	0.144670673	GntR family transcriptional regulator
MSMEG_RS10910	MSMEG_2251	MSMEG_RS10910	273.2625882	0.311365879	0.125275576	2.485447602	0.012938863	0.144670673	response regulator
MSMEG_RS22975	MSMEG_4766	MSMEG_RS22975	280.635555	-0.2965211	0.119434319	-2.482712702	0.01303862	0.145309654	low temperature requirement protein A
MSMEG_RS26175	MSMEG_5433	MSMEG_RS26175	131.0655051	-0.398656253	0.160805883	-2.479114855	0.013170889	0.146286159	4Fe-4S ferredoxin
MSMEG_RS08870	MSMEG_1826	MSMEG_RS08870	841.9435961	-0.230377604	0.092913451	-2.479486043	0.013157188	0.146286159	glycosyltransferase family 2 protein
MSMEG_RS30020	MSMEG_6225	lfrA	476.7216515	0.291950688	0.117802194	2.478312828	0.013200535	0.146367354	efflux MFS transporter LfrA
MSMEG_RS05610	MSMEG_1151	MSMEG_RS05610	497.5693857	0.277091455	0.111861916	2.477084825	0.013246042	0.146623836	XRE family transcriptional regulator
MSMEG_RS19530	MSMEG_4032	MSMEG_RS19530	146.458729	0.383134077	0.154900569	2.473419432	0.013382698	0.147886707	NADP-dependent oxidoreductase
MSMEG_RS11020	MSMEG_2275	hypD	677.9257413	-0.230261071	0.093148364	-2.471981906	0.013436632	0.14823274	hydrogenase formation protein HypD
MSMEG_RS30330	MSMEG_6287	MSMEG_RS30330	9.386585512	1.509354824	0.611213438	2.469439855	0.013532477	0.149039191
MSMEG_RS16720	MSMEG_3437	MSMEG_RS16720	360.9497209	0.31267727	0.126849293	2.464950838	0.013703205	0.150666281	LysM peptidoglycan-binding domain-containing protein
MSMEG_RS22480	MSMEG_4659	MSMEG_RS22480	517.5210648	-0.298206307	0.121130482	-2.461860144	0.013821855	0.151716277	GntR family transcriptional regulator
MSMEG_RS08775	MSMEG_1807	MSMEG_RS08775	9203.915661	-0.216306556	0.088006164	-2.457856885	0.013976886	0.152650891	acetyl/propionyl/methylcrotonyl-CoA carboxylase subunit alpha
MSMEG_RS08935	MSMEG_1839	MSMEG_RS08935	189.2746132	0.353968172	0.143991817	2.458251988	0.013961517	0.152650891	alkane 1-monooxygenase
MSMEG_RS15810	MSMEG_3253	MSMEG_RS15810	882.7035065	0.219692882	0.089365289	2.458369285	0.013956957	0.152650891	hypothetical protein
MSMEG_RS27190	MSMEG_5641	MSMEG_RS27190	49.69386946	0.620091817	0.252472325	2.456078371	0.014046252	0.152898821	glycosyltransferase family 4 protein
MSMEG_RS19710	MSMEG_4073	MSMEG_RS19710	141.5971747	-0.398747696	0.162340879	-2.456237144	0.014040047	0.152898821	TetR family transcriptional regulator
MSMEG_RS27560	MSMEG_5717	MSMEG_RS27560	552.9670161	0.268578649	0.10943254	2.454285067	0.014116502	0.153408691	pyridoxamine 5'-phosphate oxidase family protein
MSMEG_RS03265	MSMEG_0669	MSMEG_RS03265	1548.083318	0.258058019	0.105335664	2.449863687	0.014291031	0.155048217	hypothetical protein
MSMEG_RS00560	MSMEG_0114	MSMEG_RS00560	503.3437257	-0.329280734	0.134489297	-2.448378725	0.014350073	0.155431452	ABC transporter substrate-binding protein
MSMEG_RS05560	MSMEG_1141	MSMEG_RS05560	32.35338076	0.759292696	0.310460847	2.445695501	0.014457304	0.155816956	ABC transporter permease
MSMEG_RS32910	MSMEG_6826	MSMEG_RS32910	40.38841144	0.690211169	0.282179053	2.44600427	0.014444929	0.155816956	L-lactate permease
MSMEG_RS08195	MSMEG_1679	MSMEG_RS08195	1535.290672	-0.23991163	0.098118931	-2.445110514	0.014480776	0.155816956	M20 family metallopeptidase
MSMEG_RS01865	MSMEG_0377	nthB	23.26466767	0.901428877	0.368469593	2.446413201	0.014428553	0.155816956	nitrile hydratase subunit beta
MSMEG_RS26665	MSMEG_5534	pcrA	4428.285977	-0.196323026	0.080313621	-2.444454927	0.014507121	0.155844527	DNA helicase PcrA
MSMEG_RS13510	MSMEG_2788	zapE	651.4371768	-0.251874769	0.103100953	-2.442991655	0.014566074	0.155966476	cell division protein ZapE
MSMEG_RS00530	MSMEG_0107	MSMEG_RS00530	903.7840633	-0.213278454	0.087301474	-2.443010902	0.014565297	0.155966476	LCP family protein
MSMEG_RS23410	MSMEG_4858	MSMEG_RS23410	52.17531082	0.587136693	0.240497831	2.441338822	0.014632919	0.156426616	TetR family transcriptional regulator
MSMEG_RS07840	MSMEG_1605	phoU	1856.379656	0.286179046	0.117260499	2.440540918	0.014665284	0.156517279	phosphate signaling complex protein PhoU
MSMEG_RS27065	MSMEG_5616	MSMEG_RS27065	1408.657372	0.264261486	0.10835975	2.438742123	0.014738482	0.157042715	VOC family protein
MSMEG_RS02125	MSMEG_0434	aac(2')-Id	645.9957457	0.272510226	0.111773523	2.438057055	0.014766443	0.157085231	aminoglycoside N-acetyltransferase AAC(2')-Id
MSMEG_RS15445	MSMEG_3181	MSMEG_RS15445	194.5890357	0.344360345	0.141353171	2.436169938	0.014843709	0.157651258	SRPBCC family protein
MSMEG_RS06775	MSMEG_1387	MSMEG_RS06775	946.1340998	0.209723265	0.086222752	2.432342497	0.015001514	0.158301005	acyl-CoA dehydrogenase family protein
MSMEG_RS26385	MSMEG_5476	gcl	123.5025185	0.405988791	0.166800651	2.433976058	0.014933983	0.158301005	glyoxylate carboligase
MSMEG_RS12690	MSMEG_2615	MSMEG_RS12690	1867.131892	-0.224209022	0.092174102	-2.432451373	0.014997005	0.158301005	magnesium chelatase subunit D family protein
MSMEG_RS25555	MSMEG_5303	putP	367.5883175	0.288143394	0.118446267	2.432692915	0.014987005	0.158301005	sodium/proline symporter PutP
MSMEG_RS11190	MSMEG_2310	MSMEG_RS11190	2137.169689	-0.195018112	0.080331682	-2.427661265	0.015196529	0.160101054	NAD(P)/FAD-dependent oxidoreductase
MSMEG_RS14485	MSMEG_2983	MSMEG_RS14485	1700.449866	0.228005245	0.094079402	2.423540528	0.015370038	0.161433176	hypothetical protein
MSMEG_RS08650	MSMEG_1779	MSMEG_RS08650	1219.849193	0.271137934	0.111879194	2.423488451	0.015372242	0.161433176	hypothetical protein
MSMEG_RS11100	MSMEG_2291	MSMEG_RS11100	367.8199733	-0.276610755	0.114353154	-2.418916702	0.015566804	0.163214831	SDR family oxidoreductase
MSMEG_RS11700	MSMEG_2414	coaD	689.9161208	-0.225062528	0.093216791	-2.414399016	0.015761191	0.164756791	pantetheine-phosphate adenylyltransferase
MSMEG_RS16750	MSMEG_3447	MSMEG_RS16750	137.4884698	0.387912208	0.160670714	2.414330519	0.015764155	0.164756791	response regulator transcription factor
MSMEG_RS00825	MSMEG_0167	MSMEG_RS00825	98.34128656	0.46612774	0.193479051	2.409189718	0.015987985	0.166830036	OFA family MFS transporter
MSMEG_RS30365	MSMEG_6294	MSMEG_RS30365	120.3987336	0.397920147	0.165256928	2.407887836	0.01604511	0.167159943	CoA transferase
MSMEG_RS08860	MSMEG_1824	MSMEG_RS08860	3363.458306	-0.200237438	0.083205996	-2.406526548	0.016105033	0.167517911	LCP family protein
MSMEG_RS04805	MSMEG_0987	MSMEG_RS04805	2217.709352	0.202070677	0.084011925	2.405261854	0.016160881	0.167832417	hypothetical protein
MSMEG_RS04085	MSMEG_0838	MSMEG_RS04085	405.329668	-0.261172728	0.108645543	-2.403897305	0.016221329	0.168167304	Lrp/AsnC family transcriptional regulator
MSMEG_RS22745	MSMEG_4714	MSMEG_RS22745	31.53497399	0.749237194	0.311743581	2.40337649	0.016244453	0.168167304	MaoC family dehydratase
MSMEG_RS08595	MSMEG_1768	MSMEG_RS08595	1033.88545	0.216574831	0.090208551	2.400823725	0.016358214	0.169077885	NAD(P)H-dependent oxidoreductase
MSMEG_RS06430	MSMEG_1316	MSMEG_RS06430	2104.222488	-0.187832282	0.078318292	-2.398319417	0.016470496	0.169970327	peptide chain release factor 3
MSMEG_RS27025	MSMEG_5608	MSMEG_RS27025	66.20115043	0.547853336	0.228930079	2.393103332	0.016706535	0.171180842	acetyl-CoA acetyltransferase
MSMEG_RS30025	MSMEG_6224	MSMEG_RS30025	277.0315622	0.365868114	0.152962127	2.391886936	0.016762005	0.171180842	carotenoid oxygenase family protein
MSMEG_RS05770	MSMEG_1184	MSMEG_RS05770	323.0433302	0.301117164	0.125783795	2.393926534	0.016669087	0.171180842	cutinase family protein
MSMEG_RS02690	MSMEG_0553	MSMEG_RS02690	151.9879644	-0.389325877	0.162821131	-2.39112622	0.016796777	0.171180842	extracellular solute-binding protein
MSMEG_RS22840	MSMEG_4733	MSMEG_RS22840	303.9537059	-0.295974116	0.123778743	-2.391154644	0.016795477	0.171180842	GAP family protein
MSMEG_RS08575	MSMEG_1764	lat	631.7176145	-0.267832868	0.111970502	-2.39199489	0.016757076	0.171180842	L-lysine 6-transaminase
MSMEG_RS22125	MSMEG_4581	nadD	822.6190248	-0.225008559	0.094014272	-2.393344694	0.016695548	0.171180842	nicotinate-nucleotide adenylyltransferase
MSMEG_RS09785	MSMEG_2019	MSMEG_RS09785	116.0475987	-0.421048513	0.175796459	-2.395090983	0.016616242	0.171180842	SDR family oxidoreductase
MSMEG_RS31550	MSMEG_6542	MSMEG_RS31550	1152.344215	-0.200660078	0.084051851	-2.387336822	0.016970935	0.172419435	cobalamin-dependent protein
MSMEG_RS30720	MSMEG_6368	MSMEG_RS30720	116.6171108	-0.422369976	0.176897635	-2.387651918	0.016956393	0.172419435	pyridoxamine 5'-phosphate oxidase family protein
MSMEG_RS09920	MSMEG_2044	MSMEG_RS09920	2080.376846	-0.181729229	0.076234377	-2.383822571	0.017133861	0.17380525	MHS family MFS transporter
MSMEG_RS05625	MSMEG_1154	MSMEG_RS05625	158.1794043	0.37289948	0.156544992	2.382059472	0.017216117	0.174369727	CoA transferase
MSMEG_RS04780	MSMEG_0982	MSMEG_RS04780	59.90646718	0.551441396	0.231710566	2.379871602	0.017318671	0.175137737	TAXI family TRAP transporter solute-binding subunit
MSMEG_RS11245	MSMEG_2322	MSMEG_RS11245	1014.097781	-0.214052953	0.090023428	-2.377747176	0.017418764	0.175761533	hypothetical protein
MSMEG_RS06080	MSMEG_1244	MSMEG_RS06080	5007.439076	-0.202083755	0.085001115	-2.377424764	0.017433999	0.175761533	hypothetical protein
MSMEG_RS24915	MSMEG_5167	MSMEG_RS24915	59.46220734	0.547772098	0.230577351	2.375654393	0.017517862	0.176335714	MFS transporter
MSMEG_RS01190	MSMEG_0242	MSMEG_RS01190	649.3773115	0.228461202	0.096280838	2.372862616	0.017650828	0.177401649	hemophore
MSMEG_RS00020	MSMEG_0004	MSMEG_RS00020	334.1427802	-0.266276431	0.112267167	-2.371810379	0.017701173	0.177635197	DNA replication protein DciA
MSMEG_RS31240	MSMEG_6477	msrA	1200.334971	0.203195202	0.085736982	2.369983151	0.017788896	0.177970435	peptide-methionine (S)-S-oxide reductase MsrA
MSMEG_RS15195	MSMEG_3129	MSMEG_RS15195	97.96462466	0.454143612	0.191592899	2.370357227	0.017770906	0.177970435	TetR/AcrR family transcriptional regulator C-terminal ligand-binding domain-containing protein
MSMEG_RS22685	MSMEG_4702	MSMEG_RS22685	1029.06525	-0.228987683	0.096755072	-2.366673682	0.01794875	0.179099763	cytochrome c oxidase assembly protein
MSMEG_RS10995	MSMEG_2270	MSMEG_RS10995	314.1978666	-0.273192117	0.115440679	-2.366515159	0.017956439	0.179099763	hypothetical protein
MSMEG_RS11425	MSMEG_2359	MSMEG_RS11425	845.3659667	-0.255088734	0.107886522	-2.364417066	0.01805847	0.1798437	methionine synthase
MSMEG_RS16130	MSMEG_3323	MSMEG_RS16130	697.1238521	-0.28964019	0.122573126	-2.362999124	0.018127712	0.180259332	DUF5994 family protein
MSMEG_RS25695	MSMEG_5332	MSMEG_RS25695	33.27624575	0.751723646	0.318468218	2.360435368	0.018253499	0.181235117	TetR/AcrR family transcriptional regulator
MSMEG_RS21220	MSMEG_4386	MSMEG_RS21220	76.60086478	-0.481546539	0.204093824	-2.359437097	0.018302684	0.18144854	ABC transporter permease
MSMEG_RS16470	MSMEG_3388	MSMEG_RS16470	44.61635804	0.615002684	0.260987241	2.356447317	0.018450685	0.182639481	NDMA-dependent alcohol dehydrogenase
MSMEG_RS33460	MSMEG_6947	dnaA	3305.516163	-0.183429051	0.077994797	-2.351811364	0.018682247	0.184652732	chromosomal replication initiator protein DnaA
MSMEG_RS16170	MSMEG_3330	MSMEG_RS16170	184.3064468	-0.372518229	0.15854315	-2.349633069	0.018791926	0.185457063	CsbD family protein
MSMEG_RS17980	MSMEG_3706	aceA	182.3399641	0.344047667	0.146471121	2.348911271	0.018828393	0.185537533	isocitrate lyase ICL2
MSMEG_RS26155	MSMEG_5429	MSMEG_RS26155	348.3251297	-0.278883004	0.118774465	-2.348004713	0.018874283	0.18571047	LpqN/LpqT family lipoprotein
MSMEG_RS21215	MSMEG_4385	MSMEG_RS21215	270.4855077	-0.363691049	0.155183947	-2.343612575	0.019097998	0.187069028	ABC transporter substrate-binding protein
MSMEG_RS14920	MSMEG_3072	MSMEG_RS14920	5307.819746	-0.16766301	0.071534505	-2.343806097	0.019088092	0.187069028	bifunctional 3%2C4-dihydroxy-2-butanone-4-phosphate synthase/GTP cyclohydrolase II
MSMEG_RS11835	MSMEG_2441	lepB	6093.878555	0.165125489	0.070434815	2.344373141	0.019059093	0.187069028	signal peptidase I
MSMEG_RS08205	MSMEG_1681	MSMEG_RS08205	889.900112	-0.251641958	0.107545084	-2.339874107	0.019290241	0.188670075	RidA family protein
MSMEG_RS07940	MSMEG_1625	MSMEG_RS07940	59.25738264	0.54931907	0.235192558	2.335614171	0.019511359	0.190264788	APC family permease
MSMEG_RS04730	MSMEG_0971	MSMEG_RS04730	557.2735192	-0.240258903	0.102866035	-2.335648534	0.019509567	0.190264788	TlpA family protein disulfide reductase
MSMEG_RS03480	MSMEG_0712	MSMEG_RS03480	340.676644	-0.272866008	0.116891218	-2.334358499	0.019576958	0.190620811	TetR family transcriptional regulator
MSMEG_RS02900	MSMEG_0598	MSMEG_RS02900	216.407154	-0.317933661	0.136338233	-2.331947934	0.01970343	0.191567625	hypothetical protein
MSMEG_RS24315	MSMEG_5042	MSMEG_RS24315	6536.289582	-0.173251974	0.07434907	-2.330250734	0.019792903	0.192152434	DEAD/DEAH box helicase
MSMEG_RS02750	MSMEG_0566	MSMEG_RS02750	88.98802094	-0.4605299	0.197839557	-2.327794843	0.019923	0.193129318	carbon-nitrogen hydrolase family protein
MSMEG_RS26455	MSMEG_5491	MSMEG_RS26455	69.82072947	0.513057816	0.220652102	2.325188893	0.020061862	0.193736722	acyl-CoA dehydrogenase family protein
MSMEG_RS28210	MSMEG_5853	MSMEG_RS28210	20.45336299	0.925325015	0.397972245	2.325099368	0.020066647	0.193736722	cytochrome P450
MSMEG_RS28555	MSMEG_5924	MSMEG_RS28555	230.3310653	-0.304892603	0.131139127	-2.324955256	0.020074353	0.193736722	hypothetical protein
MSMEG_RS23740	MSMEG_4925	MSMEG_RS23740	633.620437	0.269526902	0.116031416	2.322878683	0.020185671	0.193954105	DNA-3-methyladenine glycosylase 2 family protein
MSMEG_RS30350	MSMEG_6291	MSMEG_RS30350	165.6377484	0.351198277	0.15116248	2.323316454	0.020162159	0.193954105	FAD-binding oxidoreductase
MSMEG_RS04545	MSMEG_0932	MSMEG_RS04545	11967.28841	-0.210104181	0.090442959	-2.323057349	0.020176072	0.193954105	ROK family protein
MSMEG_RS33240	MSMEG_6894	rplI	6689.363301	0.196793383	0.08504791	2.313912036	0.020672548	0.19733152	50S ribosomal protein L9
MSMEG_RS08865	MSMEG_1825	rfbD	959.2310262	-0.206788838	0.089399504	-2.313087074	0.020717852	0.19733152	dTDP-4-dehydrorhamnose reductase
MSMEG_RS03275	MSMEG_0672	MSMEG_RS03275	5572.334669	0.23868669	0.103077482	2.315604593	0.020579868	0.19733152	GAF domain-containing protein
MSMEG_RS22850	MSMEG_4735	MSMEG_RS22850	574.4481102	-0.274143765	0.118476686	-2.313904733	0.020672948	0.19733152	glycosyltransferase family 2 protein
MSMEG_RS11405	MSMEG_2355	MSMEG_RS11405	15.2294076	1.058400821	0.457314016	2.314385269	0.020646598	0.19733152	GNAT family N-acetyltransferase
MSMEG_RS08165	MSMEG_1672	sdhC	853.4355091	-0.276998996	0.119751949	-2.313106366	0.020716792	0.19733152	succinate dehydrogenase%2C cytochrome b556 subunit
MSMEG_RS11830	MSMEG_2440	rplS	4697.213608	0.182421701	0.078894691	2.3122177	0.020765689	0.197426032	50S ribosomal protein L19
MSMEG_RS16835	MSMEG_3465	MSMEG_RS16835	518.9881274	-0.266226509	0.115159224	-2.311812283	0.02078803	0.197426032	AMP-binding protein
MSMEG_RS22395	MSMEG_4640	MSMEG_RS22395	227.8913414	0.312344962	0.135246289	2.309453094	0.020918452	0.198377155	transglycosylase family protein
MSMEG_RS15005	MSMEG_3089	MSMEG_RS15005	81.53407693	0.451643087	0.195692973	2.30791673	0.021003768	0.198898402	deoxyribose-phosphate aldolase
MSMEG_RS26750	MSMEG_5551	MSMEG_RS26750	68.60579847	0.499178455	0.216365906	2.30710311	0.021049073	0.199039788	ATP-binding protein
MSMEG_RS27040	MSMEG_5611	MSMEG_RS27040	877.910403	0.201103907	0.087268933	2.304415786	0.021199315	0.200171627	Hsp20/alpha crystallin family protein
MSMEG_RS08355	MSMEG_1712	MSMEG_RS08355	9.787495771	1.351534002	0.587355999	2.301047414	0.021388951	0.201671651	ABC transporter substrate-binding protein
MSMEG_RS02670	MSMEG_0549	MSMEG_RS02670	491.0045304	-0.27827931	0.121197676	-2.296077947	0.021671425	0.203748706	ABC transporter permease
MSMEG_RS01815	MSMEG_0368	MSMEG_RS01815	761.2568496	-0.20821517	0.090666001	-2.296507709	0.021646869	0.203748706	DUF3375 domain-containing protein
MSMEG_RS11365	MSMEG_2347	crtI	2624.441942	0.211842612	0.092301101	2.295125508	0.021725933	0.203968534	phytoene desaturase family protein
MSMEG_RS07610	MSMEG_1557	rpsI	5713.273479	0.175590756	0.076638078	2.291168583	0.021953665	0.205811686	30S ribosomal protein S9
MSMEG_RS03750	MSMEG_0769	MSMEG_RS03750	2420.852156	-0.172893335	0.075715158	-2.283470582	0.022402664	0.209720937	O-succinylhomoserine sulfhydrylase
MSMEG_RS05505	MSMEG_1130	MSMEG_RS05505	419.7768371	0.256836551	0.11251868	2.282612555	0.022453201	0.209894186	hypothetical protein
MSMEG_RS24675	MSMEG_5117	MSMEG_RS24675	286.1860952	0.301221423	0.132451737	2.27419761	0.022954108	0.214271038	proline dehydrogenase family protein
MSMEG_RS25750	MSMEG_5343	MSMEG_RS25750	1161.095239	0.228487347	0.100493685	2.273648807	0.02298711	0.214273876	hypothetical protein
MSMEG_RS15525	MSMEG_3197	MSMEG_RS15525	964.2369656	-0.238123825	0.10480558	-2.272052926	0.023083314	0.214560221	lipase
MSMEG_RS23385	MSMEG_4853	MSMEG_RS23385	146.5345793	0.36761529	0.161793566	2.272125513	0.023078931	0.214560221	M24 family metallopeptidase
MSMEG_RS03825	MSMEG_0784	MSMEG_RS03825	392.2728222	-0.242228598	0.106717468	-2.269812076	0.023218988	0.215210786	acetate kinase
MSMEG_RS16055	MSMEG_3308	MSMEG_RS16055	222.3392722	0.298650498	0.131549804	2.270246628	0.023192623	0.215210786	universal stress protein
MSMEG_RS11645	MSMEG_2403	recG	627.1123076	-0.230717544	0.101811951	-2.266114556	0.02344437	0.216507006	ATP-dependent DNA helicase RecG
MSMEG_RS01230	MSMEG_0250	MSMEG_RS01230	8663.277954	-0.17264525	0.076193039	-2.26589269	0.023457954	0.216507006	MMPL family transporter
MSMEG_RS17290	MSMEG_3559	MSMEG_RS17290	87.6095609	0.445483365	0.196586768	2.266090292	0.023445856	0.216507006	SDR family oxidoreductase
MSMEG_RS16585	MSMEG_3410	MSMEG_RS16585	59.09493211	0.527507179	0.232899488	2.264956367	0.023515357	0.216731555	TetR/AcrR family transcriptional regulator
MSMEG_RS24495	MSMEG_5079	MSMEG_RS24495	740.0973964	0.223748666	0.098836052	2.263836531	0.023584171	0.217060493	DUF4126 domain-containing protein
MSMEG_RS14615	MSMEG_3009	MSMEG_RS14615	26.20190976	0.77708096	0.343363026	2.263146878	0.023626637	0.21714445	glucose 1-dehydrogenase
MSMEG_RS19645	MSMEG_4058	MSMEG_RS19645	59.10956478	0.515967151	0.2280611	2.262407529	0.023672236	0.21714445	MHS family MFS transporter
MSMEG_RS18895	MSMEG_3897	dop	4617.838608	-0.173915206	0.076883004	-2.262076085	0.023692703	0.21714445	pup deamidase/depupylase
MSMEG_RS05455	MSMEG_1120	MSMEG_RS05455	81.00222224	0.446379881	0.197445234	2.260778202	0.023772995	0.217272575	carbon-nitrogen hydrolase family protein
MSMEG_RS18760	MSMEG_3870	MSMEG_RS18760	104.4877961	-0.395546816	0.174959546	-2.260790138	0.023772256	0.217272575	TauD/TfdA family dioxygenase
MSMEG_RS03395	MSMEG_0696	MSMEG_RS03395	158.5573916	0.348256976	0.154101357	2.259921545	0.02382612	0.217454829	DUF3618 domain-containing protein
MSMEG_RS21655	MSMEG_4482	MSMEG_RS21655	1515.692262	-0.180631629	0.080045904	-2.256600535	0.024033047	0.219038326	DNA primase
MSMEG_RS18215	MSMEG_3758	MSMEG_RS18215	1786.294168	-0.190514048	0.084539772	-2.253543425	0.024224906	0.220174491	tyrosine--tRNA ligase
MSMEG_RS13350	MSMEG_2755	MSMEG_RS13350	5933.862449	0.208662446	0.092585359	2.253730477	0.024213129	0.220174491	YihY/virulence factor BrkB family protein
MSMEG_RS24470	MSMEG_5073	MSMEG_RS24470	622.6789619	-0.227537688	0.101009509	-2.252636319	0.024282089	0.220388546	O-methyltransferase
MSMEG_RS26400	MSMEG_5479	MSMEG_RS26400	413.4900568	0.30764085	0.136704845	2.250401957	0.024423441	0.22136488	FmdB family transcriptional regulator
MSMEG_RS15075	MSMEG_3105	MSMEG_RS15075	2688.746676	-0.175554117	0.078035796	-2.249661393	0.024470448	0.221408895	heme o synthase
MSMEG_RS24030	MSMEG_4984	MSMEG_RS24030	149.3205602	-0.353314226	0.157080111	-2.249261372	0.024495872	0.221408895	PaaI family thioesterase
MSMEG_RS00005	MSMEG_0001	dnaN	3536.795513	-0.166860193	0.074205939	-2.2486097	0.024537339	0.22147821	DNA polymerase III subunit beta
MSMEG_RS15175	MSMEG_3125	MSMEG_RS15175	2114.849509	0.197423169	0.087847175	2.247347943	0.024617799	0.221667995	cysteine desulfurase
MSMEG_RS32090	MSMEG_6656	MSMEG_RS32090	321.0749575	-0.263975099	0.117467443	-2.247219247	0.024626019	0.221667995	site-specific integrase
MSMEG_RS30160	MSMEG_6252	MSMEG_RS30160	94.08536566	0.411826818	0.183327066	2.246404895	0.024678085	0.22183195	hypothetical protein
MSMEG_RS16960	MSMEG_3490	MSMEG_RS16960	1285.19776	-0.192503335	0.08581272	-2.243296034	0.024877731	0.223014735	acyltransferase
MSMEG_RS22965	MSMEG_4765	MSMEG_RS22965	368.2483825	-0.279883207	0.124743279	-2.243673645	0.024853407	0.223014735	MerR family transcriptional regulator
MSMEG_RS13420	MSMEG_2769	MSMEG_RS13420	451.0310186	-0.241939797	0.107940265	-2.241423048	0.024998685	0.223792872	TrkA family potassium uptake protein
MSMEG_RS29615	MSMEG_6138	MSMEG_RS29615	388.3144781	-0.263286242	0.117509569	-2.240551514	0.02505514	0.223992272	M1 family metallopeptidase
MSMEG_RS28435	MSMEG_5899	MSMEG_RS28435	842.4031457	-0.243114697	0.108536755	-2.239929664	0.025095489	0.224047333	MCE family protein
MSMEG_RS02230	MSMEG_0457	MSMEG_RS02230	1289.934267	-0.211801821	0.094770533	-2.234891116	0.025424498	0.226151439	DNA gyrase subunit B-like protein
MSMEG_RS06075	MSMEG_1243	MSMEG_RS06075	1608.391199	-0.200735891	0.089817363	-2.234934154	0.025421672	0.226151439	DUF4007 family protein
MSMEG_RS21490	MSMEG_4448	MSMEG_RS21490	374.6198116	-0.272016197	0.121721863	-2.234735732	0.025434703	0.226151439	type II toxin-antitoxin system PemK/MazF family toxin
MSMEG_RS31130	MSMEG_6452	MSMEG_RS31130	1072.095925	0.217817164	0.097601172	2.231706449	0.025634371	0.227448966	NAD-dependent succinate-semialdehyde dehydrogenase
MSMEG_RS16310	MSMEG_3354	MSMEG_RS16310	37.23600537	0.640298796	0.286940431	2.231469415	0.025650051	0.227448966	TetR/AcrR family transcriptional regulator
MSMEG_RS30915	MSMEG_6409	MSMEG_RS30915	1093.450096	-0.19715773	0.088473013	-2.228450511	0.025850488	0.228152622	1-acyl-sn-glycerol-3-phosphate acyltransferase
MSMEG_RS29245	MSMEG_6064	MSMEG_RS29245	1808.317057	-0.180284566	0.080872039	-2.229257104	0.025796803	0.228152622	ABC transporter substrate-binding protein
MSMEG_RS07420	MSMEG_1518	MSMEG_RS07420	334.8605428	0.287912058	0.129214139	2.228177655	0.025868671	0.228152622	hypothetical protein
MSMEG_RS09615	MSMEG_1981	MSMEG_RS09615	787.8912403	0.215164313	0.096529243	2.229006528	0.02581347	0.228152622	nitroreductase family deazaflavin-dependent oxidoreductase
MSMEG_RS28515	MSMEG_5916	MSMEG_RS28515	43.01027622	0.607678059	0.27310509	2.225070427	0.026076511	0.229676579	hypothetical protein
MSMEG_RS01090	MSMEG_0222	MSMEG_RS01090	652.8763549	-0.213596907	0.096072085	-2.223298335	0.02619569	0.229799672	DUF2786 domain-containing protein
MSMEG_RS22030	MSMEG_4562	MSMEG_RS22030	219.2465437	0.308792675	0.13886573	2.22367804	0.026170114	0.229799672	hypothetical protein
MSMEG_RS01240	MSMEG_0252	trmB	1168.068197	-0.190539546	0.085667153	-2.224184405	0.02613604	0.229799672	tRNA (guanosine(46)-N7)-methyltransferase TrmB
MSMEG_RS11850	MSMEG_2444	MSMEG_RS11850	672.2766473	0.209385408	0.094201743	2.222733915	0.026233748	0.229825866	dienelactone hydrolase family protein
MSMEG_RS20935	MSMEG_4324	MSMEG_RS20935	1169.76837	-0.198787183	0.089610789	-2.218339839	0.02653167	0.232125544	PucR family transcriptional regulator
MSMEG_RS22315	MSMEG_4624	rpmA	3421.122739	0.160230304	0.072331537	2.215220511	0.026744933	0.233679392	50S ribosomal protein L27
MSMEG_RS14100	MSMEG_2905	MSMEG_RS14100	120.2601941	0.39843187	0.180096485	2.21232452	0.02694425	0.235107417	helix-turn-helix transcriptional regulator
MSMEG_RS22990	MSMEG_4771	MSMEG_RS22990	549.0174819	-0.220924084	0.100032373	-2.20852587	0.027207636	0.23703716	membrane protein
MSMEG_RS30230	MSMEG_6266	MSMEG_RS30230	143.2148322	-0.345310709	0.156420838	-2.207574861	0.027273923	0.23703716	nitrile hydratase subunit beta
MSMEG_RS25985	MSMEG_5393	kdpB	84.17012524	-0.420090287	0.190282772	-2.207715821	0.027264089	0.23703716	potassium-transporting ATPase subunit KdpB
MSMEG_RS23925	MSMEG_4962	MSMEG_RS23925	189.0746587	0.317054253	0.143713999	2.206147308	0.027373687	0.237589103	FAD-dependent oxidoreductase
MSMEG_RS07995	MSMEG_1637	MSMEG_RS07995	2641.730826	-0.164767923	0.074811572	-2.202438993	0.027634314	0.239533942	sensor histidine kinase
MSMEG_RS28890	MSMEG_5993	MSMEG_RS28890	38.60040536	0.625232938	0.284158518	2.200296308	0.027785879	0.239940018	acyl-CoA dehydrogenase family protein
MSMEG_RS22790	MSMEG_4723	MSMEG_RS22790	1435.931542	-0.187135441	0.085072858	-2.199707941	0.027827623	0.239940018	DUF853 family protein
MSMEG_RS08710	MSMEG_1792	MSMEG_RS08710	352.5349846	0.319571694	0.145279063	2.199709214	0.027827533	0.239940018	hypothetical protein
MSMEG_RS06320	MSMEG_1293	MSMEG_RS06320	144.7777841	-0.340079009	0.154561242	-2.200286471	0.027786577	0.239940018	purine/pyrimidine permease
MSMEG_RS22320	MSMEG_4625	rplU	3867.323662	0.20604846	0.09395175	2.193130635	0.028297968	0.243674884	50S ribosomal protein L21
MSMEG_RS27925	MSMEG_5794	MSMEG_RS27925	1372.025447	0.205160819	0.093609742	2.191660976	0.028403996	0.244266906	hypothetical protein
MSMEG_RS04740	MSMEG_0973	MSMEG_RS04740	787.4543338	-0.21421583	0.097937884	-2.187262187	0.028723389	0.246418273	cytochrome c biogenesis protein ResB
MSMEG_RS15250	MSMEG_3141	MSMEG_RS15250	910.085663	0.207921169	0.095063574	2.187180226	0.02872937	0.246418273	helix-turn-helix domain-containing protein
MSMEG_RS00450	MSMEG_0091	MSMEG_RS00450	935.5873168	-0.197702228	0.090421084	-2.186461598	0.028781851	0.246545715	TetR/AcrR family transcriptional regulator
MSMEG_RS15450	none	MSMEG_RS15450	77.38889027	0.454920017	0.208113722	2.18592034	0.028821434	0.246562475	hypothetical protein
MSMEG_RS31345	MSMEG_6498	MSMEG_RS31345	28.8881949	0.707286872	0.323656823	2.185298816	0.028866944	0.246629837	hypothetical protein
MSMEG_RS07845	MSMEG_1606	mdlC	241.0828638	0.306371296	0.140326134	2.183280382	0.029015168	0.247573435	benzoylformate decarboxylase
MSMEG_RS04210	MSMEG_0863	MSMEG_RS04210	715.2261966	-0.202071907	0.092584872	-2.182558588	0.029068332	0.247704527	SDR family NAD(P)-dependent oxidoreductase
MSMEG_RS26420	MSMEG_5483	MSMEG_RS26420	1567.834511	0.245549434	0.112580833	2.181094496	0.029176428	0.248302768	MspA family porin
MSMEG_RS05135	MSMEG_1056	MSMEG_RS05135	455.0214609	-0.223508089	0.102711283	-2.17608118	0.029549191	0.25114896	hypothetical protein
MSMEG_RS12065	MSMEG_2488	MSMEG_RS12065	189.7191535	0.316107458	0.145342238	2.174918063	0.029636257	0.251562685	NAD-dependent succinate-semialdehyde dehydrogenase
MSMEG_RS04225	MSMEG_0867	MSMEG_RS04225	655.6125744	-0.211673631	0.097606076	-2.168652199	0.030109099	0.2552457	HAD-IIA family hydrolase
MSMEG_RS00830	MSMEG_0168	frc	55.36264308	0.510371469	0.23570783	2.16527159	0.030366893	0.257098512	formyl-CoA transferase
MSMEG_RS11690	MSMEG_2412	MSMEG_RS11690	6187.581705	-0.159336324	0.073637365	-2.163797185	0.030479918	0.257608138	pyruvate carboxylase
MSMEG_RS22880	MSMEG_4741	MSMEG_RS22880	2235.70061	-0.179681729	0.083052893	-2.163461399	0.03050571	0.257608138	RND family transporter
MSMEG_RS03475	MSMEG_0713	MSMEG_RS03475	275.3205028	0.284897774	0.131740862	2.162561948	0.030574888	0.257770658	helix-turn-helix transcriptional regulator
MSMEG_RS04525	MSMEG_0928	MSMEG_RS04525	728.2529902	-0.21077481	0.097482149	-2.162188785	0.030603628	0.257770658	UDP-N-acetylmuramate dehydrogenase
MSMEG_RS29070	MSMEG_6029	MSMEG_RS29070	234.5714833	0.278006812	0.128691184	2.160263066	0.03075231	0.258690488	alpha/beta fold hydrolase
MSMEG_RS17525	MSMEG_3611	MSMEG_RS17525	277.0527268	0.270442481	0.125228614	2.159590148	0.030804412	0.258796552	phosphoketolase family protein
MSMEG_RS15235	MSMEG_3138	trxA	1003.26375	0.198106037	0.091771831	2.158680229	0.030874984	0.259057321	thioredoxin
MSMEG_RS00755	MSMEG_0153	MSMEG_RS00755	192.641361	-0.322917889	0.149731418	-2.156647507	0.03103314	0.260051363	2-dehydropantoate 2-reductase
MSMEG_RS04090	MSMEG_0839	MSMEG_RS04090	241.0855127	-0.274364791	0.12740108	-2.153551533	0.031275359	0.261746392	LON peptidase substrate-binding domain-containing protein
MSMEG_RS14430	MSMEG_2971	MSMEG_RS14430	122.1933251	0.351008775	0.163308244	2.14936348	0.031605598	0.263836285	helix-turn-helix domain-containing protein
MSMEG_RS27760	MSMEG_5759	MSMEG_RS27760	187.7531785	0.298516687	0.138869202	2.149624848	0.031584901	0.263836285	PE-PPE domain-containing protein
MSMEG_RS20080	MSMEG_4150	dmpG	31.72240836	-0.654795741	0.304905181	-2.147538912	0.031750403	0.264707875	4-hydroxy-2-oxovalerate aldolase
MSMEG_RS20115	MSMEG_4157	MSMEG_RS20115	7.133229719	1.446081943	0.673649024	2.146640003	0.031821953	0.264967288	DUF6262 family protein
MSMEG_RS31835	MSMEG_6602	MSMEG_RS31835	163.8981782	-0.317937162	0.148231618	-2.144867386	0.031963452	0.26577523	LLM class F420-dependent oxidoreductase
MSMEG_RS07205	MSMEG_1475	MSMEG_RS07205	832.596947	0.199071085	0.092854519	2.143903022	0.032040658	0.26577523	LLM class flavin-dependent oxidoreductase
MSMEG_RS30825	MSMEG_6390	MSMEG_RS30825	325.9631849	-0.254553126	0.118717209	-2.144197351	0.032017077	0.26577523	MFS transporter
MSMEG_RS08645	MSMEG_1778	MSMEG_RS08645	2155.34869	0.221630187	0.103451834	2.142351458	0.032165211	0.266471084	hypothetical protein
MSMEG_RS00140	MSMEG_0028	pknB	4041.062696	-0.158794182	0.074243333	-2.138834219	0.032449097	0.268483501	Stk1 family PASTA domain-containing Ser/Thr kinase
MSMEG_RS23055	MSMEG_4784	MSMEG_RS23055	20.88804192	0.875987309	0.409875543	2.137203167	0.032581471	0.269238811	hypothetical protein
MSMEG_RS20230	MSMEG_4181	MSMEG_RS20230	328.0741161	-0.243904022	0.114175264	-2.136224727	0.032661101	0.269556919	phosphoribosyl-ATP diphosphatase
MSMEG_RS19770	MSMEG_4085	MSMEG_RS19770	648.2429917	-0.220840112	0.103444874	-2.134857953	0.032772615	0.270137037	LLM class flavin-dependent oxidoreductase
MSMEG_RS02925	none	MSMEG_RS02925	545.3209239	0.251613912	0.11792846	2.133614845	0.032874322	0.270634963	hypothetical protein
MSMEG_RS32645	MSMEG_6772	MSMEG_RS32645	279.9319386	0.261379442	0.122673153	2.130698008	0.033114029	0.27179048	alpha/beta fold hydrolase
MSMEG_RS07735	MSMEG_1582	groES	5693.637826	0.242868547	0.113968643	2.131012003	0.033088153	0.27179048	co-chaperone GroES
MSMEG_RS20365	MSMEG_4208	MSMEG_RS20365	23.61923227	0.752095692	0.353031291	2.130393853	0.033139111	0.27179048	tripartite tricarboxylate transporter permease
MSMEG_RS33170	MSMEG_6879	MSMEG_RS33170	59.72986531	0.497853689	0.234158078	2.12614356	0.033491308	0.274335675	branched-chain amino acid ABC transporter permease
MSMEG_RS04955	MSMEG_1016	MSMEG_RS04955	61.33872024	0.477581076	0.22486475	2.123859233	0.033681916	0.275552555	NAD(P)H-dependent oxidoreductase
MSMEG_RS07010	MSMEG_1433	MSMEG_RS07010	603.644653	-0.226248787	0.106562626	-2.123153264	0.033741011	0.275691825	DUF4442 domain-containing protein
MSMEG_RS24595	MSMEG_5100	MSMEG_RS24595	2547.937273	0.17305772	0.081561535	2.121805576	0.033854068	0.276271119	indolepyruvate ferredoxin oxidoreductase family protein
MSMEG_RS23205	MSMEG_4815	MSMEG_RS23205	11.06637564	1.148787594	0.541602046	2.121091681	0.033914088	0.276416689	alpha/beta fold hydrolase
MSMEG_RS22835	MSMEG_4732	MSMEG_RS22835	317.7788988	-0.243194612	0.114877419	-2.116992305	0.034260501	0.278547224	glycosyltransferase
MSMEG_RS25990	MSMEG_5394	MSMEG_RS25990	25.82933942	-0.727032301	0.343354403	-2.117439866	0.034222534	0.278547224	potassium-transporting ATPase subunit C
MSMEG_RS21695	MSMEG_4490	MSMEG_RS21695	1327.251056	-0.181617715	0.085960144	-2.112813064	0.034616771	0.280053952	decaprenyl diphosphate synthase
MSMEG_RS17770	MSMEG_3661	MSMEG_RS17770	1190.782003	0.208379627	0.09860511	2.113274124	0.034577312	0.280053952	hypothetical protein
MSMEG_RS06120	MSMEG_1253	MSMEG_RS06120	531.6232106	-0.206805861	0.0978772	-2.11291149	0.034608344	0.280053952	hypothetical protein
MSMEG_RS27875	MSMEG_5783	mshD	1096.081079	-0.181201046	0.085721154	-2.113842827	0.034528694	0.280053952	mycothiol synthase
MSMEG_RS23050	MSMEG_4783	MSMEG_RS23050	9.552924517	1.202198815	0.569694859	2.110250421	0.034836792	0.281139773	hypothetical protein
MSMEG_RS21785	MSMEG_4512	mbtD	77.96850586	-0.45470499	0.215428266	-2.110702546	0.034797887	0.281139773	mycobactin polyketide synthase MbtD
MSMEG_RS07970	MSMEG_1633	MSMEG_RS07970	311.8931	-0.242891955	0.115255079	-2.107429509	0.035080366	0.281445276	error-prone DNA polymerase
MSMEG_RS33440	MSMEG_6942	yidC	4173.238067	-0.154093067	0.073083465	-2.108453221	0.034991805	0.281445276	membrane protein insertase YidC
MSMEG_RS05895	MSMEG_1210	MSMEG_RS05895	268.6878432	-0.283434858	0.134453888	-2.108045084	0.03502709	0.281445276	NYN domain-containing protein
MSMEG_RS07930	MSMEG_1623	MSMEG_RS07930	56.53665958	0.494941839	0.234867318	2.107325289	0.035089393	0.281445276	SDR family oxidoreductase
MSMEG_RS30760	MSMEG_6378	MSMEG_RS30760	15.70039234	0.940994798	0.446280318	2.108528563	0.034985295	0.281445276	SMP-30/gluconolactonase/LRE family protein
MSMEG_RS19615	MSMEG_4049	MSMEG_RS19615	96.62672773	-0.401582753	0.190706028	-2.105768531	0.035224464	0.282183264	MFS transporter
MSMEG_RS24180	MSMEG_5015	MSMEG_RS24180	282.4677097	0.263643608	0.125270392	2.104596344	0.03532646	0.282528409	hypothetical protein
MSMEG_RS17470	MSMEG_3598	xypA	397.3442736	0.273670533	0.130054059	2.104282907	0.035353776	0.282528409	sugar ABC transporter xylitol/L-sorbitol-binding protein XypA
MSMEG_RS14660	MSMEG_3018	MSMEG_RS14660	280.7072841	-0.271395559	0.129037682	-2.103227178	0.035445916	0.282919714	transglutaminase family protein
MSMEG_RS32495	MSMEG_6742	MSMEG_RS32495	400.2006596	0.232056424	0.110455878	2.100897014	0.035650008	0.284202554	ABATE domain-containing protein
MSMEG_RS20590	MSMEG_4255	MSMEG_RS20590	709.1794935	-0.205407875	0.097829015	-2.099662088	0.035758577	0.284721694	peptidase
MSMEG_RS29815	MSMEG_6179	acs	4255.077485	0.182149632	0.086793946	2.098644422	0.035848257	0.284743795	acetate--CoA ligase
MSMEG_RS29215	MSMEG_6058	MSMEG_RS29215	996.1703997	-0.195660177	0.093220117	-2.098905075	0.035825269	0.284743795	cation-translocating P-type ATPase
MSMEG_RS26040	MSMEG_5403	ctpD	346.9883597	-0.242284517	0.115484585	-2.097981444	0.035906785	0.284863389	cobalt-translocating P-type ATPase CtpD
MSMEG_RS16665	MSMEG_3426	MSMEG_RS16665	232.1798521	0.285085743	0.136065818	2.095204709	0.036152799	0.286468308	oxidoreductase
MSMEG_RS07530	MSMEG_1540	MSMEG_RS07530	10846.6631	-0.235010673	0.112266154	-2.093335021	0.036319259	0.287439736	DEAD/DEAH box helicase
MSMEG_RS17490	MSMEG_3603	MSMEG_RS17490	92.76495593	0.414551838	0.198324022	2.090275472	0.036593061	0.289257335	alcohol dehydrogenase catalytic domain-containing protein
MSMEG_RS00920	MSMEG_0188	MSMEG_RS00920	301.2778712	-0.253900576	0.121696762	-2.086337974	0.036948019	0.291711288	MarR family transcriptional regulator
MSMEG_RS01825	MSMEG_0370	MSMEG_RS01825	3061.450401	-0.169921341	0.081494088	-2.085075687	0.037062431	0.292262466	AAA family ATPase
MSMEG_RS24345	MSMEG_5048	MSMEG_RS24345	1220.683032	0.186545068	0.089491702	2.084495693	0.037115102	0.292326034	hypothetical protein
MSMEG_RS04065	MSMEG_0834	MSMEG_RS04065	1222.779172	-0.176792818	0.084857316	-2.083412786	0.037213614	0.292399054	LytR C-terminal domain-containing protein
MSMEG_RS14955	MSMEG_3079	rapZ	952.8459205	-0.203371133	0.097593321	-2.08386323	0.03717261	0.292399054	RNase adapter RapZ
MSMEG_RS10645	MSMEG_2193	MSMEG_RS10645	122.5601618	-0.354823744	0.170367096	-2.082701138	0.037278474	0.292557889	TetR/AcrR family transcriptional regulator
MSMEG_RS19205	MSMEG_3962	MSMEG_RS19205	261.1043159	-0.279257847	0.134134609	-2.081922396	0.037349559	0.292765142	lactate 2-monooxygenase
MSMEG_RS04585	MSMEG_0940	MSMEG_RS04585	3256.825563	-0.161198991	0.077470426	-2.080781013	0.037453955	0.292945936	hypothetical protein
MSMEG_RS21235	MSMEG_4389	MSMEG_RS21235	146.6791766	-0.349067093	0.167764838	-2.080692819	0.037462032	0.292945936	LLM class flavin-dependent oxidoreductase
MSMEG_RS30265	MSMEG_6275	MSMEG_RS30265	1248.724234	-0.19346131	0.093025492	-2.079659085	0.037556813	0.293337066	DEDDh family exonuclease
MSMEG_RS22460	MSMEG_4655	MSMEG_RS22460	49.2048931	0.515557527	0.248291391	2.076421277	0.037855005	0.295314105	AraC family transcriptional regulator
MSMEG_RS26125	MSMEG_5423	mfd	5002.531828	-0.149844756	0.072324671	-2.071834616	0.038280867	0.29828124	transcription-repair coupling factor
MSMEG_RS29065	MSMEG_6028	MSMEG_RS29065	38.19373916	0.584730755	0.282368462	2.070807592	0.03837678	0.298673447	LysR family transcriptional regulator
MSMEG_RS25455	MSMEG_5280	MSMEG_RS25455	639.9762507	-0.204896667	0.099054932	-2.068515559	0.038591569	0.299988793	cysteine dioxygenase family protein
MSMEG_RS04650	MSMEG_0954	MSMEG_RS04650	6514.585516	-0.144934181	0.070109825	-2.067244924	0.038711081	0.300558973	bifunctional uroporphyrinogen-III C-methyltransferase/uroporphyrinogen-III synthase
MSMEG_RS32715	MSMEG_6787	derI2	354.9256007	0.241670864	0.11693216	2.066761312	0.038756651	0.300558973	D-erythrulose 4-phosphate isomerase DerI2
MSMEG_RS04115	MSMEG_0844	MSMEG_RS04115	235.8822453	-0.278312345	0.134782277	-2.06490312	0.038932168	0.300645459	monovalent cation/H+ antiporter complex subunit F
MSMEG_RS25235	MSMEG_5235	MSMEG_RS25235	169.7825949	0.305604969	0.148013814	2.064705715	0.038950854	0.300645459	SDR family oxidoreductase
MSMEG_RS28545	MSMEG_5922	MSMEG_RS28545	143.8055326	-0.340272509	0.164721096	-2.065749417	0.038852147	0.300645459	thiolase domain-containing protein
MSMEG_RS24540	MSMEG_5087	MSMEG_RS24540	1995.731369	0.171061744	0.082850621	2.064700796	0.038951319	0.300645459	TIGR00730 family Rossman fold protein
MSMEG_RS21595	MSMEG_4469	MSMEG_RS21595	426.0109676	-0.224091389	0.108649766	-2.062511462	0.039159067	0.301538624	energy-coupling factor transporter transmembrane protein EcfT
MSMEG_RS13230	MSMEG_2729	miaB	2554.572257	-0.152588999	0.073967405	-2.062922161	0.039120024	0.301538624	tRNA (N6-isopentenyl adenosine(37)-C2)-methylthiotransferase MiaB
MSMEG_RS15760	none	MSMEG_RS15760	8.135912826	1.383008027	0.671465419	2.059686154	0.039428554	0.30325741	hypothetical protein
MSMEG_RS07465	MSMEG_1526	MSMEG_RS07465	1027.143684	0.18110144	0.087970896	2.058651756	0.039527611	0.303662877	cutinase family protein
MSMEG_RS05840	MSMEG_1198	MSMEG_RS05840	91.04973082	-0.379804369	0.184576068	-2.057711885	0.039617799	0.303999339	hypothetical protein
MSMEG_RS33080	MSMEG_6862	MSMEG_RS33080	121.2904482	-0.345378544	0.168065452	-2.055024046	0.039876682	0.305627952	TetR family transcriptional regulator
MSMEG_RS06530	MSMEG_1338	MSMEG_RS06530	203.3129975	-0.30740129	0.149654349	-2.054075222	0.039968412	0.305973134
MSMEG_RS33450	MSMEG_6945	MSMEG_RS33450	1423.329481	0.17113489	0.083451456	2.05071185	0.040295016	0.308113467	ribonuclease P protein component
MSMEG_RS04555	MSMEG_0934	MSMEG_RS04555	613.5903882	-0.213013138	0.103968057	-2.048832531	0.040478494	0.309155674	YbjN domain-containing protein
MSMEG_RS14070	MSMEG_2901	MSMEG_RS14070	161.5274528	0.310238982	0.151653007	2.045715997	0.040784321	0.311128819	nuclear transport factor 2 family protein
MSMEG_RS04185	MSMEG_0859	MSMEG_RS04185	536.27638	-0.20526292	0.10040045	-2.044442232	0.040909879	0.311723763	TetR family transcriptional regulator
MSMEG_RS23040	MSMEG_4781	MSMEG_RS23040	18.40545988	0.835356582	0.408865638	2.043107818	0.041041766	0.312365498	hypothetical protein
MSMEG_RS33185	none	MSMEG_RS33185	15.20149203	-0.921698065	0.451301472	-2.042311233	0.041120669	0.312602948	SDR family oxidoreductase
MSMEG_RS06310	MSMEG_1291	MSMEG_RS06310	250.2612662	-0.260257936	0.127500597	-2.041229149	0.041228056	0.31305614	molybdopterin-dependent oxidoreductase
MSMEG_RS11010	MSMEG_2273	hypF	1373.577949	-0.166625114	0.081804195	-2.036877376	0.041662332	0.315622267	carbamoyltransferase HypF
MSMEG_RS30420	MSMEG_6305	MSMEG_RS30420	142.8728809	0.349500389	0.171562476	2.03716102	0.041633909	0.315622267	hypothetical protein
MSMEG_RS29375	MSMEG_6089	MSMEG_RS29375	6921.131388	-0.153539642	0.075601872	-2.030897355	0.042265408	0.31982127	CbtA family protein
MSMEG_RS22935	MSMEG_4756	MSMEG_RS22935	1089.627473	-0.247843298	0.122429102	-2.024382221	0.04293084	0.324481882	holo-ACP synthase
MSMEG_RS12145	MSMEG_2504	MSMEG_RS12145	94.82329472	0.392144095	0.193828413	2.023150733	0.043057609	0.325065108	3-isopropylmalate dehydratase small subunit
MSMEG_RS06970	MSMEG_1426	mftF	1556.912202	-0.164701035	0.081457545	-2.021924872	0.043184114	0.325644992	mycofactocin biosynthesis glycosyltransferase MftF
MSMEG_RS25905	MSMEG_5375	MSMEG_RS25905	146.2549103	-0.311715671	0.15427668	-2.020497661	0.043331793	0.32638303	FadR family transcriptional regulator
MSMEG_RS04120	MSMEG_0845	MSMEG_RS04120	394.0217268	-0.225624153	0.111768186	-2.018679566	0.043520535	0.32742832	Na+/H+ antiporter subunit E
MSMEG_RS05655	MSMEG_1160	MSMEG_RS05655	25.77421419	0.692842334	0.343314183	2.018099942	0.043580854	0.327506117	ABC transporter ATP-binding protein
MSMEG_RS24090	MSMEG_4996	MSMEG_RS24090	390.9272296	-0.224211293	0.111181766	-2.016619275	0.04373526	0.328289987	ABC transporter permease
MSMEG_RS23930	MSMEG_4964	MSMEG_RS23930	204.9763867	0.272120506	0.134987159	2.015899195	0.043810518	0.32847863	TetR/AcrR family transcriptional regulator
MSMEG_RS07740	MSMEG_1583	groL	6678.402914	0.2447824	0.121488049	2.014868153	0.043918466	0.328536193	chaperonin GroEL
MSMEG_RS25405	MSMEG_5270	MSMEG_RS25405	4461.563438	-0.147471918	0.07319145	-2.014879034	0.043917325	0.328536193	cystathionine beta-synthase
MSMEG_RS18905	MSMEG_3899	MSMEG_RS18905	368.1007372	0.252057109	0.12512928	2.014373524	0.043970332	0.328549128	ectoine synthase
MSMEG_RS33470	MSMEG_0493	MSMEG_RS33470	42.26220899	0.531741505	0.264156798	2.012976798	0.04411707	0.329270116	hypothetical protein
MSMEG_RS21880	MSMEG_4532	cysT	1478.431218	-0.252420369	0.125515369	-2.011071395	0.044317916	0.330392837	sulfate ABC transporter permease subunit CysT
MSMEG_RS09050	MSMEG_1861	MSMEG_RS09050	509.8943902	-0.222784589	0.110959792	-2.007795657	0.044665011	0.332602062	hypothetical protein
MSMEG_RS08555	MSMEG_1761	MSMEG_RS08555	127.4025463	0.36091881	0.179885177	2.006384385	0.044815253	0.333342058	lipase maturation factor family protein
MSMEG_RS18975	MSMEG_3914	MSMEG_RS18975	132.50117	0.35106941	0.175271711	2.003000983	0.045177183	0.335273023	EstA family serine hydrolase
MSMEG_RS25265	MSMEG_5241	MSMEG_RS25265	2346.973737	0.16752145	0.083629405	2.003140507	0.045162209	0.335273023	GAF domain-containing protein
MSMEG_RS22105	MSMEG_4577	MSMEG_RS22105	197.6364	-0.283749645	0.14181885	-2.000789358	0.045415095	0.336276967	DegV family protein
MSMEG_RS09945	MSMEG_2049	MSMEG_RS09945	134.986339	-0.334780637	0.167295231	-2.001136756	0.045377654	0.336276967	TetR family transcriptional regulator
MSMEG_RS22915	MSMEG_4752	MSMEG_RS22915	617.0521611	-0.197450943	0.098742835	-1.999648317	0.045538253	0.336808318	DUF3618 domain-containing protein
MSMEG_RS28935	MSMEG_6002	MSMEG_RS28935	69.34381025	-0.466524761	0.233711995	-1.996152406	0.045917336	0.339229204	CoA transferase subunit A
MSMEG_RS14110	MSMEG_2907	MSMEG_RS14110	123.3274469	0.355932768	0.178451295	1.994565337	0.046090307	0.34012363	mannitol dehydrogenase family protein
MSMEG_RS23735	MSMEG_4924	MSMEG_RS23735	499.1024432	0.201561553	0.101225923	1.991204893	0.046458366	0.342157538	adenylate/guanylate cyclase domain-containing protein
MSMEG_RS26790	MSMEG_5559	MSMEG_RS26790	329.0589017	0.241691018	0.121385929	1.991095849	0.046470351	0.342157538	sugar porter family MFS transporter
MSMEG_RS05085	MSMEG_1045	MSMEG_RS05085	114.7676564	0.33712381	0.169475416	1.989219552	0.046676975	0.343293171	membrane protein
MSMEG_RS18115	MSMEG_3738	der	1552.263295	-0.164250378	0.082619464	-1.988034909	0.046807829	0.343548955	ribosome biogenesis GTPase Der
MSMEG_RS16425	MSMEG_3379	MSMEG_RS16425	272.0064381	-0.244304077	0.122892122	-1.987955555	0.046816606	0.343548955	SDR family oxidoreductase
MSMEG_RS32220	MSMEG_6684	MSMEG_RS32220	32.79227658	0.617353559	0.310716048	1.986873749	0.046936389	0.344042684	agarase
MSMEG_RS31565	MSMEG_6545	MSMEG_RS31565	172.2642288	-0.287917175	0.145081123	-1.984525405	0.047197299	0.345568603	histidine phosphatase family protein
MSMEG_RS10750	MSMEG_2215	MSMEG_RS10750	25.5817815	0.678505032	0.342188373	1.9828407	0.047385226	0.346171	acyl--CoA ligase
MSMEG_RS19115	MSMEG_3944	MSMEG_RS19115	293.3220087	-0.316968101	0.159835392	-1.983090837	0.047357284	0.346171	response regulator transcription factor
MSMEG_RS13100	MSMEG_2701	MSMEG_RS13100	151.1313757	0.301578983	0.152164794	1.981923505	0.047487803	0.346278112	hypothetical protein
MSMEG_RS07850	MSMEG_1607	cch2	41.85940154	-0.523415319	0.264115764	-1.981764777	0.047505573	0.346278112	tautomerase CCH2
MSMEG_RS23405	MSMEG_4857	MSMEG_RS23405	11.68601965	0.990210198	0.500311038	1.979189189	0.04779471	0.347998591	ferredoxin
MSMEG_RS26705	MSMEG_5542	MSMEG_RS26705	1253.175652	0.195186977	0.098716114	1.977255482	0.048012759	0.348963303	helix-turn-helix transcriptional regulator
MSMEG_RS30225	MSMEG_6265	MSMEG_RS30225	287.2805378	-0.237028416	0.119888728	-1.977070076	0.04803371	0.348963303	XRE family transcriptional regulator
MSMEG_RS28740	MSMEG_5962	MSMEG_RS28740	92.18911479	-0.38834384	0.196518867	-1.976114798	0.048141777	0.348974628	polysaccharide deacetylase family protein
MSMEG_RS13600	MSMEG_2807	MSMEG_RS13600	14.90989954	0.896464285	0.453551675	1.976542773	0.048093336	0.348974628	response regulator transcription factor
MSMEG_RS08805	MSMEG_1813	MSMEG_RS08805	5596.942161	-0.210373709	0.106499285	-1.975353255	0.048228074	0.349213885	acyl-CoA carboxylase subunit beta
MSMEG_RS28645	MSMEG_5942	MSMEG_RS28645	267.9917653	-0.254724929	0.129036063	-1.974059988	0.048374922	0.34989058	AMP-binding protein
MSMEG_RS30185	MSMEG_6257	MSMEG_RS30185	7464.457242	-0.150145046	0.076100535	-1.97298278	0.048497524	0.350390603	aspartate kinase
MSMEG_RS26375	MSMEG_5474	MSMEG_RS26375	92.3114442	-0.361148472	0.183782004	-1.9650916	0.049403637	0.356395856	universal stress protein
MSMEG_RS14960	MSMEG_3080	yvcK	1174.661294	-0.178055725	0.090622861	-1.964799189	0.049437484	0.356395856	uridine diphosphate-N-acetylglucosamine-binding protein YvcK
MSMEG_RS15890	MSMEG_3270	MSMEG_RS15890	107.437005	0.389074732	0.198126414	1.963770119	0.049556757	0.356863107	ABC transporter ATP-binding protein
MSMEG_RS11030	MSMEG_2277	MSMEG_RS11030	428.8535225	-0.210869673	0.107428324	-1.962887125	0.049659291	0.357208929	ATP-dependent DNA ligase
MSMEG_RS23915	MSMEG_4961	MSMEG_RS23915	437.3704414	0.262730162	0.13391813	1.961871498	0.049777447	0.357666238	hypothetical protein
MSMEG_RS02450	MSMEG_0504	MSMEG_RS02450	73.0113093	0.42605072	0.217295854	1.960694194	0.049914707	0.357867695	PfkB family carbohydrate kinase
MSMEG_RS18475	MSMEG_3811	MSMEG_RS18475	1945.380695	0.201529557	0.102779247	1.960800086	0.049902348	0.357867695	universal stress protein
MSMEG_RS30440	MSMEG_6310	MSMEG_RS30440	338.3899866	-0.225601579	0.115265715	-1.957230547	0.050320369	0.358085188	4-hydroxybutyrate CoA-transferase
MSMEG_RS22815	MSMEG_4728	MSMEG_RS22815	1149.052537	-0.165628043	0.084670695	-1.956143665	0.050448233	0.358085188	condensation domain-containing protein
MSMEG_RS07980	MSMEG_1634	MSMEG_RS07980	1497.712819	-0.15875951	0.081174669	-1.955776513	0.050491487	0.358085188	forkhead-associated protein
MSMEG_RS24750	MSMEG_5131	MSMEG_RS24750	441.6617701	-0.237384127	0.121175066	-1.959017926	0.050110687	0.358085188	hypothetical protein
MSMEG_RS11515	MSMEG_2377	MSMEG_RS11515	316.7800137	0.225664454	0.115191022	1.959045509	0.050107457	0.358085188	NAD(P)/FAD-dependent oxidoreductase
MSMEG_RS13365	MSMEG_2758	MSMEG_RS13365	16043.79293	-0.143014734	0.073082349	-1.956898431	0.050359411	0.358085188	RNA polymerase sigma factor
MSMEG_RS31545	MSMEG_6541	MSMEG_RS31545	669.0703645	-0.189435921	0.096763253	-1.957725841	0.050262191	0.358085188	STAS domain-containing protein
MSMEG_RS23360	MSMEG_4847	MSMEG_RS23360	2603.363438	-0.15493294	0.079147894	-1.957511859	0.050287319	0.358085188	TetR/AcrR family transcriptional regulator
MSMEG_RS15695	MSMEG_3231	cydD	246.097313	-0.274101632	0.140031639	-1.957426429	0.050297354	0.358085188	thiol reductant ABC exporter subunit CydD
MSMEG_RS29230	MSMEG_6061	MSMEG_RS29230	234.8340354	-0.251271799	0.128437533	-1.956373608	0.050421159	0.358085188	TIGR03943 family protein
MSMEG_RS08320	MSMEG_1705	MSMEG_RS08320	81.511505	0.391224739	0.200225702	1.953918682	0.050710835	0.358096391	ATP-binding cassette domain-containing protein
MSMEG_RS04470	MSMEG_0917	MSMEG_RS04470	753.832035	-0.189551136	0.096943578	-1.95527274	0.050550887	0.358096391	DUF445 domain-containing protein
MSMEG_RS07295	MSMEG_1493	MSMEG_RS07295	131.7769161	-0.322619106	0.165114469	-1.953911779	0.050711651	0.358096391	GAF domain-containing sensor histidine kinase
MSMEG_RS12200	MSMEG_2515	MSMEG_RS12200	422.753423	-0.204189783	0.104463056	-1.954660251	0.050623185	0.358096391	tyrosine recombinase XerC
MSMEG_RS01250	MSMEG_0254	MSMEG_RS01250	226.550304	-0.263447019	0.134997786	-1.951491413	0.050998617	0.359735129	hypothetical protein
MSMEG_RS11375	MSMEG_2349	MSMEG_RS11375	986.6151502	-0.184677844	0.094689865	-1.950344369	0.051135088	0.360309924	glycoside hydrolase family 57 protein
MSMEG_RS03840	MSMEG_0787	MSMEG_RS03840	307.1879466	-0.226028711	0.116120033	-1.946509192	0.051593605	0.363150261	glutamate ABC transporter substrate-binding protein
MSMEG_RS26180	MSMEG_5434	MSMEG_RS26180	340.0764701	-0.293233408	0.150759225	-1.945044541	0.051769618	0.363998181	hypothetical protein
MSMEG_RS06130	MSMEG_1255	MSMEG_RS06130	1185.926528	-0.167658833	0.086450503	-1.93936213	0.052457258	0.36804327	AAA family ATPase
MSMEG_RS27550	MSMEG_5716	MSMEG_RS27550	273.0719448	-0.268992966	0.138685644	-1.939587675	0.05242982	0.36804327	hypothetical protein
MSMEG_RS07080	MSMEG_1448	MSMEG_RS07080	627.3674889	-0.184827588	0.09532599	-1.938900281	0.052513482	0.368043685	SulP family inorganic anion transporter
MSMEG_RS01665	MSMEG_0338	MSMEG_RS01665	18.48655744	-0.798142119	0.411844193	-1.937971042	0.052626756	0.368050298	acyl-CoA/acyl-ACP dehydrogenase
MSMEG_RS24855	MSMEG_5155	MSMEG_RS24855	601.0731114	0.188344476	0.097182918	1.938040959	0.052618226	0.368050298	nitroreductase family protein
MSMEG_RS04460	MSMEG_0915	MSMEG_RS04460	996.588025	-0.169898154	0.0877337	-1.93652102	0.052803921	0.36889562	polyphosphate kinase 2 family protein
MSMEG_RS02610	MSMEG_0537	MSMEG_RS02610	500.148659	-0.228858231	0.118286446	-1.934779846	0.053017317	0.369991992	DUF5313 domain-containing protein
MSMEG_RS29740	MSMEG_6163	MSMEG_RS29740	581.2366822	0.187501382	0.096977685	1.933448725	0.053180944	0.370479253	DUF5628 domain-containing protein
MSMEG_RS24270	MSMEG_5032	MSMEG_RS24270	58.61418814	0.458893725	0.237363872	1.933292217	0.05320021	0.370479253	transcriptional regulator
MSMEG_RS21190	MSMEG_4380	MSMEG_RS21190	80.70703662	-0.411549698	0.213002082	-1.932139323	0.053342312	0.370793076	ABC transporter ATP-binding protein/permease
MSMEG_RS24590	MSMEG_5101	MSMEG_RS24590	420.8977358	0.216073559	0.11186535	1.931550377	0.053415026	0.370793076	ESX-1 secretion-associated protein
MSMEG_RS17380	MSMEG_3578	MSMEG_RS17380	235.1368172	-0.255542142	0.132278061	-1.93185582	0.053377304	0.370793076	HAMP domain-containing protein
MSMEG_RS08150	MSMEG_1669	MSMEG_RS08150	1715.110541	-0.215440869	0.111569723	-1.930997616	0.053483347	0.37087447	succinate dehydrogenase iron-sulfur subunit
MSMEG_RS21130	MSMEG_4367	MSMEG_RS21130	465.1515752	0.220775323	0.114426419	1.92940865	0.053680151	0.371463014	acetamidase/formamidase family protein
MSMEG_RS25580	MSMEG_5308	MSMEG_RS25580	8092.599301	-0.14259601	0.073907033	-1.929397029	0.053681592	0.371463014	hypothetical protein
MSMEG_RS17505	MSMEG_3606	MSMEG_RS17505	164.9571396	0.280836473	0.145751254	1.926820286	0.05400203	0.373286187	DNA-binding transcriptional regulator
MSMEG_RS24420	MSMEG_5063	MSMEG_RS24420	593.4541857	-0.196778986	0.102183581	-1.925739775	0.054136875	0.373823962	DUF4190 domain-containing protein
MSMEG_RS11140	MSMEG_2299	nrdE	5255.341325	0.157986134	0.082184971	1.92232389	0.054565016	0.376383735	class 1b ribonucleoside-diphosphate reductase subunit alpha
MSMEG_RS06340	MSMEG_1297	MSMEG_RS06340	164.7036921	-0.281899044	0.146784183	-1.920500134	0.054794756	0.376778634	8-oxoguanine deaminase
MSMEG_RS28385	MSMEG_5888	MSMEG_RS28385	228.5190235	-0.259552482	0.13513369	-1.920708909	0.054768416	0.376778634	hypothetical protein
MSMEG_RS04095	MSMEG_0840	MSMEG_RS04095	947.2988659	-0.167540093	0.087217341	-1.920949326	0.054738096	0.376778634	hypothetical protein
MSMEG_RS26145	MSMEG_5427	MSMEG_RS26145	1776.893552	-0.155770706	0.08112969	-1.920020974	0.05485525	0.376799218	ribose-phosphate diphosphokinase
MSMEG_RS17145	MSMEG_3528	MSMEG_RS17145	944.8108864	0.18565511	0.096935193	1.915249805	0.055460654	0.380160736	L%2CD-transpeptidase
MSMEG_RS18850	MSMEG_3888	MSMEG_RS18850	441.001559	-0.204318027	0.106667431	-1.915467777	0.055432875	0.380160736	YafY family transcriptional regulator
MSMEG_RS19780	MSMEG_4087	MSMEG_RS19780	892.7823028	-0.173592064	0.090717066	-1.913554644	0.055677085	0.381245495	MHS family MFS transporter
MSMEG_RS25220	MSMEG_5231	MSMEG_RS25220	70.07680501	-0.396800537	0.207601976	-1.911352405	0.055959309	0.382778027	hypothetical protein
MSMEG_RS30810	MSMEG_6387	MSMEG_RS30810	3488.759806	-0.148771831	0.077925373	-1.909157767	0.056241743	0.38395012	arabinosyltransferase domain-containing protein
MSMEG_RS28590	MSMEG_5931	MSMEG_RS28590	51.63364532	-0.456192398	0.238955475	-1.909110465	0.056247843	0.38395012	SDR family oxidoreductase
MSMEG_RS16250	MSMEG_3344	MSMEG_RS16250	1085.460998	-0.16583194	0.086900726	-1.908291768	0.056353516	0.384271169	sulfite exporter TauE/SafE family protein
MSMEG_RS12265	MSMEG_2529	MSMEG_RS12265	281.9360655	0.236455987	0.124040798	1.906275932	0.056614415	0.385248456	D-glycerate dehydrogenase
MSMEG_RS25440	MSMEG_5277	MSMEG_RS25440	373.4719495	0.233002782	0.122206928	1.906624991	0.056569166	0.385248456	enoyl-CoA hydratase
MSMEG_RS31695	MSMEG_6573	MSMEG_RS31695	102.9962731	-0.343160247	0.18024813	-1.903821397	0.056933449	0.386792908	HNH endonuclease
MSMEG_RS20445	MSMEG_4226	MSMEG_RS20445	1199.082583	-0.168707583	0.088624519	-1.903621999	0.056959432	0.386792908	UDP-N-acetylmuramate--L-alanine ligase
MSMEG_RS21975	MSMEG_4551	MSMEG_RS21975	35.79774346	-0.546583004	0.287329327	-1.902287557	0.057133572	0.387573803	LLM class flavin-dependent oxidoreductase
MSMEG_RS13700	MSMEG_2826	MSMEG_RS13700	308.2394458	-0.220706253	0.11611396	-1.900772764	0.057331783	0.388516208	PIN domain-containing protein
MSMEG_RS03965	MSMEG_0815	MSMEG_RS03965	425.8609243	-0.201842352	0.1063839	-1.89730167	0.057788135	0.39120418	TetR/AcrR family transcriptional regulator
MSMEG_RS31645	MSMEG_6562	MSMEG_RS31645	190.661116	-0.264330005	0.139364249	-1.896684456	0.057869596	0.391351358	acyl-CoA dehydrogenase
MSMEG_RS02700	MSMEG_0555	MSMEG_RS02700	32.89423835	-0.582960335	0.307904465	-1.893315629	0.058315908	0.393963036	carbohydrate ABC transporter permease
MSMEG_RS04605	MSMEG_0944	MSMEG_RS04605	1470.709151	-0.153553985	0.081143438	-1.892377128	0.058440751	0.394011659	helix-turn-helix domain-containing protein
MSMEG_RS23845	MSMEG_4947	rfe	680.9995618	-0.186071828	0.098328051	-1.892357541	0.058443359	0.394011659	UDP-N-acetylglucosamine--decaprenyl-phosphate N-acetylglucosaminephosphotransferase
MSMEG_RS23375	MSMEG_4851	MSMEG_RS23375	187.0722317	0.268707576	0.142095336	1.891037265	0.05861937	0.394792119	CoA transferase
MSMEG_RS21725	MSMEG_4496	ybeY	1298.971582	-0.153540198	0.081217913	-1.890472081	0.058694851	0.394894619	rRNA maturation RNase YbeY
MSMEG_RS10620	MSMEG_2188	MSMEG_RS10620	1521.966535	0.178892139	0.094696195	1.889116437	0.058876228	0.395303201	DMT family transporter
MSMEG_RS18835	MSMEG_3885	MSMEG_RS18835	2921.741801	-0.144445989	0.076458603	-1.889205197	0.058864339	0.395303201	RNA helicase
MSMEG_RS18985	MSMEG_3917	MSMEG_RS18985	505.3232016	0.210523896	0.111468838	1.88863453	0.058940817	0.395331804	RES family NAD+ phosphorylase
MSMEG_RS14970	MSMEG_3082	MSMEG_RS14970	982.0533284	0.19137722	0.101430937	1.886773651	0.059190777	0.396197302	heme-binding protein
MSMEG_RS11000	MSMEG_2271	hypB	697.0891228	-0.179666877	0.095209279	-1.887073179	0.059150484	0.396197302	hydrogenase nickel incorporation protein HypB
MSMEG_RS21855	MSMEG_4527	MSMEG_RS21855	13458.45777	-0.13877658	0.073578316	-1.886107042	0.059280532	0.396393187	nitrite/sulfite reductase
MSMEG_RS08960	MSMEG_1844	MSMEG_RS08960	150.0158898	0.290391543	0.154200594	1.88320639	0.059672403	0.398606789	DUF421 domain-containing protein
MSMEG_RS29575	MSMEG_6130	MSMEG_RS29575	1746.810557	-0.205510761	0.109160211	-1.882652654	0.059747456	0.398701708	CHASE3 domain-containing protein
MSMEG_RS19165	MSMEG_3954	MSMEG_RS19165	213.8279689	-0.282172232	0.149992094	-1.881247367	0.059938277	0.399568189	glycoside hydrolase family 65 protein
MSMEG_RS21360	MSMEG_4418	msrB	8.661284837	1.123268931	0.597322927	1.880505301	0.060039245	0.399834522	peptide-methionine (R)-S-oxide reductase MsrB
MSMEG_RS22575	MSMEG_4680	MSMEG_RS22575	1096.172755	-0.159578809	0.084921016	-1.8791439	0.060224847	0.400663375	serine hydrolase
MSMEG_RS10090	MSMEG_2078	MSMEG_RS10090	5642.266274	-0.15799141	0.084101791	-1.878573673	0.060302729	0.400774626	esterase family protein
MSMEG_RS18080	MSMEG_3729	katG	59.98936438	0.445623291	0.237315251	1.877769295	0.060412732	0.401098922	catalase/peroxidase HPI
MSMEG_RS25290	MSMEG_5246	MSMEG_RS25290	6503.683668	-0.19344085	0.103102293	-1.876203183	0.060627385	0.402116655	NAD(P)H nitroreductase
MSMEG_RS08130	MSMEG_1665	MSMEG_RS08130	1019.787087	0.170870452	0.091128784	1.875043694	0.060786713	0.402739101	gamma-aminobutyraldehyde dehydrogenase
MSMEG_RS14685	MSMEG_3023	MSMEG_RS14685	261.4202794	0.236554898	0.126187761	1.874626323	0.060844149	0.402739101	hypothetical protein
MSMEG_RS19055	MSMEG_3931	MSMEG_RS19055	299.5812018	-0.296107338	0.158054129	-1.873455246	0.061005547	0.402833114	4Fe-4S dicluster domain-containing protein
MSMEG_RS28155	MSMEG_5842	MSMEG_RS28155	32.68692428	-0.551914525	0.294619764	-1.873311271	0.061025414	0.402833114	hypothetical protein
MSMEG_RS25995	MSMEG_5395	MSMEG_RS25995	200.0418605	-0.275260491	0.1469478	-1.873185517	0.061042772	0.402833114	sensor histidine kinase KdpD
MSMEG_RS04520	MSMEG_0927	MSMEG_RS04520	245.7370691	-0.250601973	0.133824499	-1.872616557	0.061121353	0.402945904	DUF2505 domain-containing protein
MSMEG_RS08835	MSMEG_1819	MSMEG_RS08835	2232.977943	-0.146562478	0.078398535	-1.869454283	0.061559638	0.405020392	5-(carboxyamino)imidazole ribonucleotide synthase
MSMEG_RS12865	MSMEG_2651	MSMEG_RS12865	984.5329236	-0.176900058	0.09461312	-1.869720159	0.061522689	0.405020392	LLM class flavin-dependent oxidoreductase
MSMEG_RS06570	MSMEG_1346	rplK	5078.623959	0.146775297	0.078564061	1.868224432	0.061730795	0.405368158	50S ribosomal protein L11
MSMEG_RS10075	MSMEG_2075	MSMEG_RS10075	373.4829456	0.237617678	0.127191692	1.868185525	0.061736216	0.405368158	homogentisate 1%2C2-dioxygenase
MSMEG_RS14240	MSMEG_2933	MSMEG_RS14240	509.6664888	-0.198911567	0.106705209	-1.864122365	0.062304523	0.408281536	CDP-alcohol phosphatidyltransferase family protein
MSMEG_RS11305	MSMEG_2336	MSMEG_RS11305	437.1944165	-0.195246592	0.104727299	-1.864333305	0.062274912	0.408281536	hypothetical protein
MSMEG_RS33075	MSMEG_6861	MSMEG_RS33075	17.20949297	0.803941386	0.431652439	1.862473862	0.062536326	0.409391156	cupin domain-containing protein
MSMEG_RS30660	MSMEG_6355	MSMEG_RS30660	416.0370243	0.225611178	0.121177187	1.861828801	0.062627225	0.409577054	hypothetical protein
MSMEG_RS11125	MSMEG_2296	MSMEG_RS11125	63.08210227	0.411333684	0.221432475	1.857603246	0.063225377	0.413076667	NAD(P)H-dependent oxidoreductase
MSMEG_RS14125	MSMEG_2910	MSMEG_RS14125	96.18394327	-0.343091271	0.184878503	-1.855766167	0.063486895	0.414372134	GntR family transcriptional regulator
MSMEG_RS16465	MSMEG_3387	MSMEG_RS16465	69.47256519	0.395287034	0.213161536	1.85440132	0.063681766	0.415230461	aldehyde dehydrogenase family protein
MSMEG_RS03400	MSMEG_0697	MSMEG_RS03400	300.984784	0.259885973	0.140205263	1.853610681	0.063794878	0.415554511	phage holin family protein
MSMEG_RS30690	MSMEG_6362	MSMEG_RS30690	449.1873781	0.20059436	0.108260785	1.852881076	0.063899406	0.415822053	NAD(P)H-quinone oxidoreductase
MSMEG_RS17065	MSMEG_3513	MSMEG_RS17065	3780.779047	0.142267768	0.076807114	1.852273328	0.063986584	0.415976273	enhanced intracellular survival protein Eis
MSMEG_RS17615	MSMEG_3629	MSMEG_RS17615	115.9782727	-0.319210009	0.172398361	-1.851583775	0.064085615	0.416207168	hypothetical protein
MSMEG_RS09260	MSMEG_1906	MSMEG_RS09260	94.56098206	-0.345461598	0.186718408	-1.850174297	0.064288432	0.417110987	1%2C6-dihydroxycyclohexa-2%2C4-diene-1-carboxylate dehydrogenase
MSMEG_RS02315	MSMEG_0474	glmS	79.85888625	-0.363223813	0.196370631	-1.84968501	0.064358962	0.417155569	glutamine--fructose-6-phosphate transaminase (isomerizing)
MSMEG_RS14735	MSMEG_3032	MSMEG_RS14735	1046.59292	0.187688767	0.10149973	1.849155335	0.064435386	0.417238226	B-4DMT family transporter
MSMEG_RS12860	MSMEG_2650	MSMEG_RS12860	551.728216	-0.193152679	0.104603413	-1.846523675	0.064816205	0.419289824	SfnB family sulfur acquisition oxidoreductase
MSMEG_RS07395	MSMEG_1513	MSMEG_RS07395	1422.316329	0.164177118	0.08904657	1.843721973	0.065223669	0.42150957	LLM class F420-dependent oxidoreductase
MSMEG_RS05245	MSMEG_1078	MSMEG_RS05245	1751.330343	0.180481544	0.097991122	1.841815259	0.065502177	0.422892382	HAD-IA family hydrolase
MSMEG_RS16940	MSMEG_3486	MSMEG_RS16940	43.73488171	-0.480013479	0.260737116	-1.84098638	0.065623555	0.422970868	catalase
MSMEG_RS28090	MSMEG_5829	MSMEG_RS28090	668.9202991	-0.174994939	0.095107452	-1.83997084	0.065772519	0.422970868	Dyp-type peroxidase
MSMEG_RS22205	MSMEG_4599	MSMEG_RS22205	97.44904152	-0.350696021	0.190544917	-1.840490036	0.065696326	0.422970868	hypothetical protein
MSMEG_RS30500	MSMEG_6322	MSMEG_RS30500	269.78511	0.228447277	0.124156013	1.840001722	0.065767984	0.422970868	wax ester/triacylglycerol synthase family O-acyltransferase
MSMEG_RS20950	MSMEG_4327	MSMEG_RS20950	11819.51506	-0.181278522	0.098560448	-1.839262364	0.065876606	0.4232249	beta-ketoacyl-ACP synthase
MSMEG_RS22335	MSMEG_4628	MSMEG_RS22335	292.6177677	-0.221073559	0.120501046	-1.834619427	0.066562098	0.424714147	DUF4233 domain-containing protein
MSMEG_RS23950	MSMEG_4968	MSMEG_RS23950	253.7588158	0.232187588	0.126455492	1.836121032	0.066339758	0.424714147	histidine kinase
MSMEG_RS19510	MSMEG_4028	MSMEG_RS19510	49.08611439	0.466036591	0.253971157	1.834998104	0.06650597	0.424714147	hypothetical protein
MSMEG_RS24255	MSMEG_5029	MSMEG_RS24255	787.5702292	0.185226252	0.100841662	1.836802854	0.066239004	0.424714147	LLM class flavin-dependent oxidoreductase
MSMEG_RS03325	MSMEG_0682	MSMEG_RS03325	609.5622664	0.186760426	0.101657901	1.837146185	0.066188318	0.424714147	maleylpyruvate isomerase family mycothiol-dependent enzyme
MSMEG_RS01580	MSMEG_0320	MSMEG_RS01580	70.91887079	0.384714957	0.209555805	1.835859223	0.06637848	0.424714147	phosphotriesterase
MSMEG_RS03315	MSMEG_0680	MSMEG_RS03315	200.5163643	0.294043897	0.160212259	1.83533956	0.066455393	0.424714147	UDP-glucose/GDP-mannose dehydrogenase family protein
MSMEG_RS01820	MSMEG_0369	MSMEG_RS01820	422.4547441	-0.226416928	0.123487387	-1.833522695	0.066724877	0.425233637	DUF4194 domain-containing protein
MSMEG_RS28760	MSMEG_5966	MSMEG_RS28760	292.7019875	-0.220957327	0.120531149	-1.833196888	0.066773297	0.425233637	SDR family NAD(P)-dependent oxidoreductase
MSMEG_RS18350	MSMEG_3785	MSMEG_RS18350	379.5055636	0.215561384	0.117623326	1.832641453	0.066855909	0.425346382	sugar kinase
MSMEG_RS27575	MSMEG_5720	MSMEG_RS27575	5306.521674	0.188747688	0.103081794	1.831047759	0.067093415	0.426030182	3-hydroxyacyl-CoA dehydrogenase NAD-binding domain-containing protein
MSMEG_RS10380	MSMEG_2140	MSMEG_RS10380	65.69980423	0.399220573	0.217988211	1.831386069	0.067042939	0.426030182	Fic family protein
MSMEG_RS14210	MSMEG_2927	MSMEG_RS14210	2048.580115	0.178005793	0.097381666	1.827918945	0.067561717	0.426935326	ABC transporter permease
MSMEG_RS25435	MSMEG_5276	MSMEG_RS25435	383.4420754	0.203834108	0.111485707	1.828342973	0.067498094	0.426935326	enoyl-CoA hydratase/isomerase family protein
MSMEG_RS29040	MSMEG_6023	MSMEG_RS29040	43.34653988	0.474468082	0.259566814	1.827922744	0.067561147	0.426935326	IS110 family transposase
MSMEG_RS04625	MSMEG_0948	MSMEG_RS04625	1683.713374	-0.157923214	0.086334778	-1.82919581	0.06737028	0.426935326	MaoC family dehydratase N-terminal domain-containing protein
MSMEG_RS28905	MSMEG_5996	MSMEG_RS28905	131.4565378	-0.29855604	0.163184392	-1.829562478	0.067315389	0.426935326	steroid 3-ketoacyl-CoA thiolase
MSMEG_RS10655	MSMEG_2197	MSMEG_RS10655	874.7508614	-0.167617532	0.091765159	-1.826592281	0.067761095	0.427436929	hypothetical protein
MSMEG_RS00590	MSMEG_0120	MSMEG_RS00590	852.6870723	-0.192498265	0.105390563	-1.826522798	0.06777155	0.427436929	TetR family transcriptional regulator
MSMEG_RS14845	MSMEG_3057	MSMEG_RS14845	398.1232263	-0.22526938	0.123377475	-1.825855008	0.067872105	0.427659523	ABC transporter permease
MSMEG_RS24085	MSMEG_4995	MSMEG_RS24085	382.012992	-0.204117177	0.111943567	-1.823393535	0.068243809	0.429022305	ABC transporter permease
MSMEG_RS28780	MSMEG_5970	MSMEG_RS28780	203.351783	-0.251707216	0.138096513	-1.822690599	0.068350265	0.429022305	glutamate-1-semialdehyde 2%2C1-aminomutase
MSMEG_RS17965	none	MSMEG_RS17965	176.7347354	0.264822154	0.145198277	1.82386568	0.068172381	0.429022305	hypothetical protein
MSMEG_RS22550	MSMEG_4674	MSMEG_RS22550	11797.20699	0.149060502	0.081772915	1.8228591	0.068324734	0.429022305	trigger factor
MSMEG_RS22440	MSMEG_4651	MSMEG_RS22440	17.46896299	0.739203902	0.405787843	1.821651178	0.06850793	0.429600447	sugar phosphate isomerase/epimerase
MSMEG_RS23820	MSMEG_4941	MSMEG_RS23820	1668.821635	0.163083692	0.089560288	1.820937554	0.06861635	0.429868967	F0F1 ATP synthase subunit C
MSMEG_RS18020	MSMEG_3715	MSMEG_RS18020	596.9686343	0.217238711	0.119360737	1.820018183	0.068756236	0.429981876	non-ribosomal peptide synthetase
MSMEG_RS04615	MSMEG_0946	MSMEG_RS04615	6135.448695	-0.126344591	0.069421758	-1.819956665	0.068765604	0.429981876	SDR family oxidoreductase
MSMEG_RS23015	MSMEG_4776	MSMEG_RS23015	20.56360035	0.695653396	0.382622635	1.818118773	0.069045981	0.431323465	VOC family protein
MSMEG_RS05100	MSMEG_1048	MSMEG_RS05100	786.3170913	-0.179595293	0.09892162	-1.815531258	0.069442307	0.432151412	enoyl-CoA hydratase
MSMEG_RS08620	MSMEG_1773	MSMEG_RS08620	7987.062252	0.209830181	0.115551203	1.815906513	0.069384714	0.432151412	iron-containing redox enzyme family protein
MSMEG_RS28430	MSMEG_5898	MSMEG_RS28430	1038.55421	-0.156325002	0.086087133	-1.815892774	0.069386822	0.432151412	MCE family protein
MSMEG_RS09365	MSMEG_1928	MSMEG_RS09365	436.1182173	-0.204088066	0.112358792	-1.81639605	0.069309641	0.432151412	protein phosphatase 2C domain-containing protein
MSMEG_RS03865	MSMEG_0792	thiS	349.5648235	0.207818877	0.114531146	1.814518439	0.069597947	0.432298904	sulfur carrier protein ThiS
MSMEG_RS30275	MSMEG_6277	MSMEG_RS30275	302.9513055	-0.214696373	0.118294538	-1.814930575	0.069534579	0.432298904	type 1 glutamine amidotransferase
MSMEG_RS11890	none	MSMEG_RS11890	52.43517635	0.446886746	0.24638494	1.813774601	0.069712434	0.432599983	hypothetical protein
MSMEG_RS01375	none	MSMEG_RS01375	78.8800949	0.369619028	0.203838169	1.81329645	0.069786111	0.432647476	hypothetical protein
MSMEG_RS24870	MSMEG_5158	MSMEG_RS24870	391.0498881	0.206777861	0.114084441	1.812498349	0.069909229	0.433001112	histidine kinase
MSMEG_RS05295	MSMEG_1088	MSMEG_RS05295	18.68622064	0.718798394	0.397128607	1.809988961	0.070297499	0.434994817	amidase
MSMEG_RS31185	MSMEG_6466	aqpZ	1022.150767	0.196768193	0.108828896	1.808050985	0.070598566	0.436445662	aquaporin Z
MSMEG_RS07590	MSMEG_1553	MSMEG_RS07590	1130.613401	-0.16309925	0.090271589	-1.806761696	0.070799443	0.437274979	ethanolamine ammonia-lyase subunit EutB
MSMEG_RS12135	MSMEG_2502	MSMEG_RS12135	130.0419985	0.290690866	0.161069432	1.804755021	0.071113026	0.43756212	ABC transporter ATP-binding protein
MSMEG_RS13715	MSMEG_2830	MSMEG_RS13715	506.7924531	0.184118663	0.101984923	1.805351779	0.071019652	0.43756212	ISL3-like element ISMsm4 family transposase
MSMEG_RS02140	MSMEG_0437	MSMEG_RS02140	437.7500071	-0.195568053	0.108353399	-1.804909262	0.071088882	0.43756212	queuosine precursor transporter
MSMEG_RS02695	MSMEG_0554	MSMEG_RS02695	28.95964827	-0.585826353	0.324525748	-1.805176804	0.07104702	0.43756212	sugar ABC transporter permease
MSMEG_RS16175	MSMEG_3331	MSMEG_RS16175	1027.215792	-0.245451344	0.136090217	-1.803592857	0.071295157	0.438271259	hypothetical protein
MSMEG_RS05345	MSMEG_1098	fadD8	2672.590146	0.152994992	0.084851991	1.803080748	0.071375534	0.438354148	fatty-acid--CoA ligase FadD8
MSMEG_RS12140	MSMEG_2503	MSMEG_RS12140	287.4684	0.227011412	0.125983079	1.801919863	0.071558015	0.439063361	ABC transporter substrate-binding protein
MSMEG_RS30780	MSMEG_6381	MSMEG_RS30780	259.5053792	-0.224901559	0.125000332	-1.799207689	0.071985834	0.439917748	alpha/beta hydrolase
MSMEG_RS04755	MSMEG_0977	MSMEG_RS04755	609.8377594	-0.224242068	0.124654414	-1.798909972	0.072032923	0.439917748	DUF4229 domain-containing protein
MSMEG_RS13620	MSMEG_2811	MSMEG_RS13620	54.29702131	0.44728433	0.248529561	1.799722848	0.071904412	0.439917748	LLM class F420-dependent oxidoreductase
MSMEG_RS08000	MSMEG_1638	MSMEG_RS08000	271.9342085	-0.221300436	0.122941185	-1.800051267	0.071852544	0.439917748	roadblock/LC7 domain-containing protein
MSMEG_RS21305	MSMEG_4405	MSMEG_RS21305	63.12755792	-0.393831624	0.218796433	-1.799991059	0.07186205	0.439917748	sigma-70 family RNA polymerase sigma factor
MSMEG_RS19305	MSMEG_3985	MSMEG_RS19305	69.02830827	-0.380976828	0.211955995	-1.797433607	0.07226681	0.440935198	MFS transporter
MSMEG_RS22040	MSMEG_4564	MSMEG_RS22040	110.7553237	0.336624331	0.187383104	1.796449751	0.072423018	0.441477241	CBS domain-containing protein
MSMEG_RS08565	MSMEG_1762	MSMEG_RS08565	457.6280301	0.215609825	0.120129166	1.794816636	0.072682919	0.442416084	aldehyde dehydrogenase family protein
MSMEG_RS21630	MSMEG_4476	MSMEG_RS21630	478.7534206	0.187014478	0.104207596	1.794633833	0.072712059	0.442416084	hypothetical protein
MSMEG_RS01295	MSMEG_0263	MSMEG_RS01295	268.9417574	-0.246531591	0.13765986	-1.790874923	0.073313369	0.445247919	amidohydrolase family protein
MSMEG_RS22650	MSMEG_4695	MSMEG_RS22650	736.1296425	-0.168588247	0.094127656	-1.791059661	0.073283722	0.445247919	globin
MSMEG_RS31605	MSMEG_6554	MSMEG_RS31605	133.5088743	-0.313903439	0.175487325	-1.788752774	0.07365464	0.446492927	ATP-binding cassette domain-containing protein
MSMEG_RS08460	MSMEG_1737	MSMEG_RS08460	1374.044434	-0.172188868	0.096259788	-1.788793337	0.073648104	0.446492927	pseudouridine synthase
MSMEG_RS04405	MSMEG_0903	lpdA	5492.832876	-0.155861202	0.087213419	-1.787124091	0.073917435	0.447671856	dihydrolipoyl dehydrogenase
MSMEG_RS01895	MSMEG_0383	MSMEG_RS01895	1200.388029	0.184863983	0.103539195	1.785449289	0.07418847	0.448804219	hemophore-related protein
MSMEG_RS03390	MSMEG_0695	iniA	574.7262956	0.184851423	0.10355109	1.785122916	0.074241382	0.448804219	isoniazid-induced protein IniA
MSMEG_RS04195	MSMEG_0860	pssA	788.8073184	-0.163120652	0.09155774	-1.781615097	0.074812021	0.448973235	CDP-diacylglycerol--serine O-phosphatidyltransferase
MSMEG_RS15700	MSMEG_3232	cydB	276.8550446	-0.231884047	0.130162236	-1.781500179	0.074830776	0.448973235	cytochrome d ubiquinol oxidase subunit II
MSMEG_RS11895	MSMEG_2453	MSMEG_RS11895	422.8878898	-0.214121447	0.12015614	-1.78202668	0.074744881	0.448973235	GntR family transcriptional regulator
MSMEG_RS14455	MSMEG_2976	MSMEG_RS14455	1871.810322	-0.157216142	0.08822954	-1.781899156	0.074765678	0.448973235	histidine--tRNA ligase
MSMEG_RS09150	MSMEG_1884	MSMEG_RS09150	752.8833102	-0.170219798	0.095566706	-1.781162134	0.074885968	0.448973235	hypothetical protein
MSMEG_RS07600	MSMEG_1555	MSMEG_RS07600	107.6501431	-0.310839163	0.174376429	-1.782575568	0.07465542	0.448973235	hypothetical protein
MSMEG_RS00550	MSMEG_0111	MSMEG_RS00550	415.9155955	-0.18911635	0.106043815	-1.78337935	0.074524572	0.448973235	magnesium transporter CorA family protein
MSMEG_RS30085	MSMEG_6236	mnoR	538.6854082	0.201259314	0.112863039	1.783217225	0.07455095	0.448973235	two-component system response regulator MnoR
MSMEG_RS05320	MSMEG_1093	ureB	24.47023803	0.640369948	0.358916157	1.784176989	0.07439491	0.448973235	urease subunit beta
MSMEG_RS32830	MSMEG_6810	MSMEG_RS32830	25.9092209	-0.587433397	0.330147876	-1.77930388	0.075189955	0.450383708	VWA domain-containing protein
MSMEG_RS03805	MSMEG_0780	MSMEG_RS03805	89.19867752	0.343438097	0.193185521	1.777763139	0.075442765	0.451485331	phosphotransferase
MSMEG_RS24715	MSMEG_5124	MSMEG_RS24715	598.3686792	-0.169000987	0.095110187	-1.776896804	0.07558522	0.451925136	NADPH-dependent 2%2C4-dienoyl-CoA reductase
MSMEG_RS13290	MSMEG_2742	MSMEG_RS13290	243.21326	0.226343767	0.127459802	1.775805101	0.075765047	0.452035313	LysM peptidoglycan-binding domain-containing protein
MSMEG_RS30125	MSMEG_6245	MSMEG_RS30125	253.1385497	-0.244833687	0.13789338	-1.775528937	0.075810592	0.452035313	MFS transporter
MSMEG_RS11585	MSMEG_2391	MSMEG_RS11585	1146.462075	-0.152583248	0.085908755	-1.776108251	0.075715077	0.452035313	RNA degradosome polyphosphate kinase
MSMEG_RS14370	MSMEG_2959	gabT	1167.427678	0.176552689	0.099498283	1.774429503	0.075992133	0.452642746	4-aminobutyrate--2-oxoglutarate transaminase
MSMEG_RS16495	MSMEG_3393	MSMEG_RS16495	166.6710556	0.26356074	0.148562277	1.774075804	0.076050612	0.452642746	acyl-CoA/acyl-ACP dehydrogenase
MSMEG_RS13540	MSMEG_2794	MSMEG_RS13540	193.0079797	-0.258830085	0.146044815	-1.772264801	0.076350611	0.454015931	FadR family transcriptional regulator
MSMEG_RS09375	MSMEG_1930	MSMEG_RS09375	10093.08528	-0.154805255	0.087374093	-1.771752359	0.076435674	0.454059974	DEAD/DEAH box helicase
MSMEG_RS33695	none	MSMEG_RS33695	462.531381	-0.188629904	0.106512268	-1.770968807	0.076565889	0.454059974	DUF501 domain-containing protein
MSMEG_RS03530	MSMEG_0723	MSMEG_RS03530	30.56336531	-0.582623941	0.328942946	-1.77120059	0.076527351	0.454059974	hypothetical protein
MSMEG_RS18410	MSMEG_3798	MSMEG_RS18410	200.57921	-0.259385113	0.146539546	-1.770069039	0.07671564	0.454536702	hypothetical protein
MSMEG_RS24740	MSMEG_5129	mshB	1006.474281	-0.159846012	0.090341164	-1.769359669	0.076833872	0.454825981	N-acetyl-1-D-myo-inositol-2-amino-2-deoxy-alpha-D-glucopyranoside deacetylase
MSMEG_RS10320	none	MSMEG_RS10320	54.54044289	-0.407815857	0.230698535	-1.767743597	0.077103778	0.455710277	hypothetical protein
MSMEG_RS21860	MSMEG_4528	MSMEG_RS21860	4334.63042	-0.148068071	0.083766315	-1.767632623	0.07712234	0.455710277	phosphoadenylyl-sulfate reductase
MSMEG_RS04970	MSMEG_1019	nrdE	5257.678709	0.143645937	0.081375405	1.765225466	0.07752588	0.457682066	class 1b ribonucleoside-diphosphate reductase subunit alpha
MSMEG_RS04725	MSMEG_0970	MSMEG_RS04725	526.8423058	-0.193517781	0.10965644	-1.764764384	0.077603373	0.457727184	histidine phosphatase family protein
MSMEG_RS14050	MSMEG_2896	MSMEG_RS14050	500.1216054	-0.204948449	0.116173954	-1.764151445	0.077706485	0.457923199	LLM class F420-dependent oxidoreductase
MSMEG_RS02725	MSMEG_0561	MSMEG_RS02725	81.70658343	-0.360316084	0.204353703	-1.763198215	0.077867065	0.45845721	TetR/AcrR family transcriptional regulator C-terminal domain-containing protein
MSMEG_RS08695	MSMEG_1789	MSMEG_RS08695	1416.080677	0.205926647	0.116877371	1.76190348	0.078085607	0.459331221	DUF6131 family protein
MSMEG_RS17285	MSMEG_3558	MSMEG_RS17285	51.39230518	0.449389017	0.255408165	1.759493545	0.078493716	0.459402077	dienelactone hydrolase family protein
MSMEG_RS33335	MSMEG_6917	MSMEG_RS33335	6582.803241	-0.125236349	0.071149591	-1.760183671	0.07837667	0.459402077	leucine--tRNA ligase
MSMEG_RS14385	MSMEG_2962	secF	3864.055229	-0.143477286	0.08155136	-1.759348782	0.078518286	0.459402077	protein translocase subunit SecF
MSMEG_RS30340	MSMEG_6289	MSMEG_RS30340	1352.277084	-0.144714421	0.082237036	-1.759723208	0.078454749	0.459402077	S1C family serine protease
MSMEG_RS03340	MSMEG_0685	MSMEG_RS03340	1124.979202	0.169523198	0.096252606	1.76123229	0.078199095	0.459402077	xanthine dehydrogenase family protein subunit M
MSMEG_RS15770	MSMEG_3245	MSMEG_RS15770	31.18907808	-0.580767564	0.330004682	-1.759876741	0.078428708	0.459402077
MSMEG_RS32420	MSMEG_6727	MSMEG_RS32420	3425.977304	0.215810275	0.12273018	1.758412431	0.07867736	0.459513561	APC family permease
MSMEG_RS19050	MSMEG_3930	MSMEG_RS19050	103.6228655	-0.383825019	0.218279456	-1.758411104	0.078677585	0.459513561	FAD/NAD(P)-binding protein
MSMEG_RS18360	MSMEG_3787	MSMEG_RS18360	547.2433131	0.185781647	0.105721751	1.757269855	0.078871823	0.459828344	D-aminoacylase
MSMEG_RS11800	MSMEG_2434	MSMEG_RS11800	674.4430938	-0.164029253	0.093324865	-1.757615749	0.078812912	0.459828344	nuclear transport factor 2 family protein
MSMEG_RS00720	MSMEG_0146	MSMEG_RS00720	1052.682935	-0.165100129	0.094005195	-1.756287285	0.079039367	0.459986655	MOSC domain-containing protein
MSMEG_RS17600	MSMEG_3626	MSMEG_RS17600	221.5553032	-0.232429784	0.132333799	-1.756390169	0.07902181	0.459986655	urease subunit beta
MSMEG_RS03925	MSMEG_0806	MSMEG_RS03925	1007.310212	-0.164984875	0.093977573	-1.755577099	0.079160645	0.460141119	M28 family metallopeptidase
MSMEG_RS01095	MSMEG_0223	MSMEG_RS01095	212.2810037	-0.239074715	0.136200873	-1.755309715	0.079206346	0.460141119	TIGR04338 family metallohydrolase
MSMEG_RS13865	MSMEG_2859	MSMEG_RS13865	11.94937809	0.867356941	0.494451494	1.754180038	0.079399662	0.460669012	MCE family protein
MSMEG_RS28770	MSMEG_5968	MSMEG_RS28770	2655.209547	-0.178295066	0.101676794	-1.753547281	0.079508111	0.460669012	oligosaccharide flippase family protein
MSMEG_RS02260	MSMEG_0463	MSMEG_RS02260	182.7241562	-0.244120081	0.139195265	-1.753795866	0.079465492	0.460669012	RND family transporter
MSMEG_RS08625	MSMEG_1774	MSMEG_RS08625	2990.988633	0.190837358	0.10892002	1.752087059	0.079758839	0.461713492	DUF4383 domain-containing protein
MSMEG_RS20815	MSMEG_4300	amtR	150.7286722	-0.291981263	0.16672422	-1.751282822	0.079897205	0.462106254	transcriptional regulator AmtR
MSMEG_RS22730	MSMEG_4711	MSMEG_RS22730	59.32364903	0.396802067	0.226670043	1.750571277	0.080019786	0.462407108	alpha-ketoacid dehydrogenase subunit beta
MSMEG_RS05810	MSMEG_1192	MSMEG_RS05810	20.02518959	0.678439699	0.387803167	1.749443422	0.080214401	0.46312332	peptidoglycan DD-metalloendopeptidase family protein
MSMEG_RS00555	MSMEG_0113	MSMEG_RS00555	140.0450388	-0.282025995	0.161422431	-1.747130147	0.080614765	0.464122338	ABC transporter permease
MSMEG_RS21660	MSMEG_4483	MSMEG_RS21660	829.8541064	-0.15511152	0.088752008	-1.747695889	0.080516701	0.464122338	deoxyguanosinetriphosphate triphosphohydrolase
MSMEG_RS04635	MSMEG_0951	MSMEG_RS04635	270.4016175	-0.225934382	0.12931398	-1.747176769	0.08060668	0.464122338	glutaredoxin family protein
MSMEG_RS01335	MSMEG_0271	MSMEG_RS01335	30.17994822	0.574177828	0.328701264	1.746807487	0.080670737	0.464122338	hypothetical protein
MSMEG_RS29955	MSMEG_6210	MSMEG_RS29955	1047.403326	0.18825105	0.10795036	1.743866806	0.081182318	0.465505842	hypothetical protein
MSMEG_RS24785	MSMEG_5140	MSMEG_RS24785	129.2350722	0.302298546	0.173333982	1.744023547	0.081154984	0.465505842	nitrate reductase subunit alpha
MSMEG_RS26580	MSMEG_5516	MSMEG_RS26580	450.4808994	-0.182529374	0.10467382	-1.743792049	0.081195357	0.465505842	phosphoribosylglycinamide formyltransferase
MSMEG_RS08160	MSMEG_1671	MSMEG_RS08160	543.6842566	-0.209835741	0.120315895	-1.744040071	0.081152103	0.465505842	succinate dehydrogenase hydrophobic membrane anchor subunit
MSMEG_RS10095	MSMEG_2079	MSMEG_RS10095	1847.558541	-0.166827342	0.095734572	-1.7426029	0.081403003	0.466288356	oxidoreductase
MSMEG_RS06650	MSMEG_1362	MSMEG_RS06650	133.2313397	-0.314119749	0.180775859	-1.737620002	0.082277793	0.470476769	hypothetical protein
MSMEG_RS16635	MSMEG_3420	MSMEG_RS16635	161.3164072	0.27093982	0.155913985	1.737751877	0.082254543	0.470476769	SDR family oxidoreductase
MSMEG_RS22500	MSMEG_4664	iolD	305.7247392	0.241924341	0.139453186	1.73480684	0.082775024	0.471798915	3D-(3%2C5/4)-trihydroxycyclohexane-1%2C2-dione acylhydrolase (decyclizing)
MSMEG_RS25385	MSMEG_5265	MSMEG_RS25385	3009.229216	0.128421182	0.073993105	1.735583096	0.082637577	0.471798915	cystathionine gamma-synthase
MSMEG_RS26050	MSMEG_5407	MSMEG_RS26050	318.5844763	0.204870429	0.11804808	1.735482949	0.082655299	0.471798915	membrane protein
MSMEG_RS05020	MSMEG_1030	MSMEG_RS05020	2152.042686	-0.148066409	0.085356474	-1.734682816	0.082797002	0.471798915	NAD(P)/FAD-dependent oxidoreductase
MSMEG_RS10475	MSMEG_2159	MSMEG_RS10475	71.31041074	0.372782388	0.214975218	1.734071452	0.082905406	0.472006191	DUF692 domain-containing protein
MSMEG_RS32530	MSMEG_6749	MSMEG_RS32530	74.6464522	-0.348175451	0.201038441	-1.731884958	0.083294047	0.473807198	zinc-ribbon domain-containing protein
MSMEG_RS26370	MSMEG_5473	MSMEG_RS26370	148.7193145	0.263404705	0.152139396	1.731337917	0.083391512	0.4739502	amino acid permease
MSMEG_RS14840	MSMEG_3056	MSMEG_RS14840	1077.900413	-0.156160798	0.09023931	-1.730518527	0.083537674	0.474369478	ATP-binding cassette domain-containing protein
MSMEG_RS03470	MSMEG_0711	dnaJ	1626.813186	0.175271992	0.101426526	1.72806856	0.083975933	0.476445274	molecular chaperone DnaJ
MSMEG_RS05170	MSMEG_1063	MSMEG_RS05170	174.3443296	-0.25350647	0.146923324	-1.725433803	0.084449324	0.477233266	DUF3349 domain-containing protein
MSMEG_RS03545	MSMEG_0728	MSMEG_RS03545	300.0519404	-0.21658322	0.12555337	-1.725029127	0.084522224	0.477233266	ESX-1 secretion-associated protein
MSMEG_RS29120	MSMEG_6040	MSMEG_RS29120	152.4360056	0.270239855	0.156590108	1.725778582	0.084387254	0.477233266	hypothetical protein
MSMEG_RS02105	MSMEG_0430	MSMEG_RS02105	613.5557851	0.184447374	0.106934375	1.724865129	0.084551781	0.477233266	ISL3-like element ISMsm4 family transposase
MSMEG_RS31385	MSMEG_6506	MSMEG_RS31385	200.3357971	-0.250413939	0.145176768	-1.72488989	0.084547318	0.477233266	isochorismatase family protein
MSMEG_RS10800	MSMEG_2228	MSMEG_RS10800	49.92110639	-0.416738209	0.241501536	-1.725613077	0.084417045	0.477233266	SDR family oxidoreductase
MSMEG_RS28425	MSMEG_5897	MSMEG_RS28425	1265.977676	-0.150313258	0.087190654	-1.723960671	0.084714943	0.477742705	MCE family protein
MSMEG_RS22760	MSMEG_4717	MSMEG_RS22760	41.68632915	0.460311141	0.267350379	1.721752342	0.085114391	0.477876646	acetyl-CoA carboxylase subunit beta
MSMEG_RS08770	MSMEG_1805	MSMEG_RS08770	398.1285101	-0.1953548	0.113411434	-1.72253179	0.084973229	0.477876646	hypothetical protein
MSMEG_RS23720	MSMEG_4921	mce	1814.761139	-0.176868392	0.102746164	-1.721411144	0.085176243	0.477876646	methylmalonyl-CoA epimerase
MSMEG_RS10635	MSMEG_2192	MSMEG_RS10635	140.2068935	-0.281714976	0.163626818	-1.721691955	0.085125335	0.477876646	PAS domain-containing protein
MSMEG_RS12465	MSMEG_2570	MSMEG_RS12465	37.18586596	-0.47901857	0.277964619	-1.723307705	0.084832895	0.477876646	purine permease
MSMEG_RS13460	MSMEG_2778	MSMEG_RS13460	1036.387833	-0.145629181	0.084596192	-1.721462609	0.085166912	0.477876646	ribonuclease D
MSMEG_RS30710	MSMEG_6367	MSMEG_RS30710	827.8156483	-0.167287877	0.097278535	-1.719679239	0.085490764	0.479230945	glycosyltransferase family 2 protein
MSMEG_RS02575	MSMEG_0530	MSMEG_RS02575	1705.52095	-0.163143041	0.094948196	-1.718232133	0.085754283	0.480297277	SDR family oxidoreductase
MSMEG_RS12695	MSMEG_2616	cobO	505.7441346	-0.176884885	0.103120768	-1.715317756	0.086286985	0.482456154	cob(I)yrinic acid a%2Cc-diamide adenosyltransferase
MSMEG_RS05075	MSMEG_1042	MSMEG_RS05075	1009.641838	-0.155022628	0.090371692	-1.715389244	0.086273886	0.482456154	hypothetical protein
MSMEG_RS13040	MSMEG_2688	MSMEG_RS13040	314.656525	0.217062509	0.126696808	1.713243708	0.086667714	0.484171806	antibiotic biosynthesis monooxygenase
MSMEG_RS12905	MSMEG_2659	ald	1172.043268	0.160199981	0.093567478	1.712133147	0.086872134	0.484332411	alanine dehydrogenase
MSMEG_RS29210	MSMEG_6057	MSMEG_RS29210	66.01585362	-0.364084209	0.212680518	-1.711883215	0.086918192	0.484332411	MspA family porin
MSMEG_RS13505	MSMEG_2787	MSMEG_RS13505	101.1642441	-0.31212154	0.18227744	-1.712343222	0.086833436	0.484332411	pyrimidine reductase family protein
MSMEG_RS23400	MSMEG_4856	MSMEG_RS23400	128.4505493	0.272991479	0.159583461	1.710650197	0.087145707	0.484690391	cytochrome P450
MSMEG_RS06125	MSMEG_1254	MSMEG_RS06125	2084.883472	-0.133357595	0.077992731	-1.709872104	0.087289526	0.484690391	DEAD/DEAH box helicase
MSMEG_RS04515	MSMEG_0926	MSMEG_RS04515	456.4061284	-0.20622246	0.120687264	-1.708734243	0.087500188	0.484690391	DUF2505 domain-containing protein
MSMEG_RS30610	MSMEG_6345	MSMEG_RS30610	146.4378502	0.278704925	0.163102086	1.708775969	0.087492456	0.484690391	hypothetical protein
MSMEG_RS21140	MSMEG_4370	MSMEG_RS21140	120.8378915	0.285168008	0.166841745	1.709212567	0.087411582	0.484690391	PucR family transcriptional regulator
MSMEG_RS28950	MSMEG_6005	MSMEG_RS28950	67.13042868	0.378231518	0.221063654	1.710962027	0.087088123	0.484690391	SatD family protein
MSMEG_RS01655	MSMEG_0336	MSMEG_RS01655	9.581435329	-0.924891646	0.540829529	-1.710135259	0.087240864	0.484690391	TIGR03084 family metal-binding protein
MSMEG_RS05185	MSMEG_1066	MSMEG_RS05185	249.5288602	-0.214887712	0.12583254	-1.707727686	0.087686882	0.485314308	DUF3349 domain-containing protein
MSMEG_RS02555	MSMEG_0526	MSMEG_RS02555	38.5654863	0.475558148	0.27907492	1.704051902	0.088371391	0.485385961	GMC family oxidoreductase N-terminal domain-containing protein
MSMEG_RS28615	MSMEG_5936	MSMEG_RS28615	1314.232329	0.177225148	0.103976306	1.704476282	0.088292143	0.485385961	heme-binding protein
MSMEG_RS29140	MSMEG_6044	MSMEG_RS29140	1836.453251	-0.133943873	0.078537117	-1.705484969	0.088104013	0.485385961	LacI family DNA-binding transcriptional regulator
MSMEG_RS32190	MSMEG_6677	MSMEG_RS32190	92.85005568	0.331260519	0.194438013	1.703681871	0.088440537	0.485385961	LysR family transcriptional regulator
MSMEG_RS12680	MSMEG_2613	mqo	4755.770992	-0.12441031	0.072890071	-1.706821075	0.087855314	0.485385961	malate dehydrogenase (quinone)
MSMEG_RS04135	MSMEG_0848	MSMEG_RS04135	2240.87448	-0.128469475	0.075284561	-1.706451804	0.087923992	0.485385961	Na+/H+ antiporter subunit A
MSMEG_RS26755	MSMEG_5553	MSMEG_RS26755	1083.846065	-0.149702272	0.087829168	-1.704471025	0.088293125	0.485385961	PAS domain S-box protein
MSMEG_RS13025	MSMEG_2685	MSMEG_RS13025	2335.938619	-0.133746296	0.078473837	-1.704342503	0.088317119	0.485385961	ribonuclease J
MSMEG_RS14650	MSMEG_3016	MSMEG_RS14650	165.6084789	-0.249302282	0.146216209	-1.705024937	0.088189774	0.485385961	transglutaminase family protein
MSMEG_RS24360	MSMEG_5050	map	736.4080735	0.161978561	0.095058997	1.703979291	0.088384956	0.485385961	type I methionyl aminopeptidase
MSMEG_RS08015	MSMEG_1641	MSMEG_RS08015	773.844041	-0.154835858	0.090929521	-1.702811774	0.088603299	0.485872315	pentapeptide repeat-containing protein
MSMEG_RS15205	MSMEG_3131	MSMEG_RS15205	60.08885741	0.379993833	0.223255591	1.702057406	0.088744607	0.48617741	AMP-dependent synthetase/ligase
MSMEG_RS28405	MSMEG_5893	MSMEG_RS28405	458.8984119	-0.180325271	0.105973813	-1.701602178	0.088829969	0.48617741	mammalian cell entry protein
MSMEG_RS30935	MSMEG_6413	serS	1442.972466	-0.154475269	0.090796905	-1.701327482	0.08888151	0.48617741	serine--tRNA ligase
MSMEG_RS23115	MSMEG_4796	MSMEG_RS23115	14.15388968	0.802182353	0.471872952	1.699996471	0.089131589	0.487138703	ABC transporter permease
MSMEG_RS10660	MSMEG_2196	MSMEG_RS10660	1185.209396	-0.155072439	0.091429598	-1.696085751	0.089869642	0.487322088	bifunctional diguanylate cyclase/phosphodiesterase
MSMEG_RS07385	MSMEG_1510	MSMEG_RS07385	681.4433687	-0.164286804	0.096763858	-1.697811644	0.089543317	0.487322088	dTDP-4-dehydrorhamnose 3%2C5-epimerase
MSMEG_RS03675	MSMEG_0754	MSMEG_RS03675	653.7415818	-0.185873325	0.10960365	-1.695868029	0.089910876	0.487322088	DUF3151 domain-containing protein
MSMEG_RS11610	MSMEG_2396	MSMEG_RS11610	1112.074825	-0.160507322	0.09462472	-1.696251498	0.089838262	0.487322088	DUF3515 domain-containing protein
MSMEG_RS20220	MSMEG_4179	MSMEG_RS20220	337.660118	-0.201729543	0.118856574	-1.697251882	0.08964905	0.487322088	DUF4126 family protein
MSMEG_RS21065	MSMEG_4352	MSMEG_RS21065	463.1410402	0.185625793	0.1095583	1.694310635	0.090206271	0.487322088	DUF4185 domain-containing protein
MSMEG_RS30145	MSMEG_6249	egtB	1199.736015	0.143087438	0.084299912	1.697361647	0.089628309	0.487322088	ergothioneine biosynthesis protein EgtB
MSMEG_RS13515	MSMEG_2789	MSMEG_RS13515	302.4967632	-0.219601795	0.129309625	-1.698263327	0.089458073	0.487322088	GNAT family N-acetyltransferase
MSMEG_RS10730	MSMEG_2211	MSMEG_RS10730	64.06821443	-0.370231009	0.218499261	-1.694426828	0.090184205	0.487322088	helix-turn-helix domain-containing protein
MSMEG_RS33525	MSMEG_1758	MSMEG_RS33525	98.89666033	0.328817056	0.193865661	1.696107785	0.08986547	0.487322088	hypothetical protein
MSMEG_RS03890	MSMEG_0797	MSMEG_RS03890	595.2736718	-0.1638398	0.096643262	-1.695304952	0.090017586	0.487322088	hypothetical protein
MSMEG_RS11500	MSMEG_2374	ilvC	11470.17713	0.135824559	0.080133624	1.694975862	0.09008	0.487322088	ketol-acid reductoisomerase
MSMEG_RS24680	MSMEG_5119	pruA	999.2864896	0.174541935	0.102899373	1.696239048	0.089840618	0.487322088	L-glutamate gamma-semialdehyde dehydrogenase
MSMEG_RS07220	MSMEG_1478	MSMEG_RS07220	296.4039405	-0.212888437	0.125321233	-1.698741958	0.089367814	0.487322088	LysE family transporter
MSMEG_RS32390	MSMEG_6720	MSMEG_RS32390	59.08604272	-0.398982844	0.235662139	-1.693029033	0.090449941	0.488235967	alpha/beta hydrolase
MSMEG_RS15705	MSMEG_3233	MSMEG_RS15705	769.8563478	-0.169100604	0.099964498	-1.691606603	0.090721007	0.488893714	cytochrome ubiquinol oxidase subunit I
MSMEG_RS27545	MSMEG_5714	MSMEG_RS27545	179.5385706	-0.241362244	0.142673507	-1.691710319	0.09070122	0.488893714	SDR family oxidoreductase
MSMEG_RS25170	MSMEG_5221	MSMEG_RS25170	639.7607417	-0.167500217	0.099064523	-1.690819398	0.090871301	0.488904592	GNAT family N-acetyltransferase
MSMEG_RS18785	MSMEG_3876	MSMEG_RS18785	238.8809213	-0.244485577	0.144596335	-1.69081448	0.090872241	0.488904592	phosphotransferase
MSMEG_RS15905	MSMEG_3273	MSMEG_RS15905	293.1156086	0.202688409	0.11996326	1.689587374	0.091106923	0.489363662	M20/M25/M40 family metallo-hydrolase
MSMEG_RS04675	MSMEG_0960	MSMEG_RS04675	61.87015059	-0.375296406	0.222082503	-1.689896324	0.091047791	0.489363662	membrane protein
MSMEG_RS16810	MSMEG_3460	furA2	104.1248965	0.307322739	0.182062064	1.688010849	0.091409146	0.490183418	fur family transcriptional regulator FurA2
MSMEG_RS20340	MSMEG_4203	MSMEG_RS20340	24.04755921	0.58143924	0.34438188	1.688356077	0.091342897	0.490183418	S8 family peptidase
MSMEG_RS24820	MSMEG_5147	MSMEG_RS24820	118.1670106	-0.283651124	0.168159556	-1.686797533	0.09164229	0.491031829	carbohydrate ABC transporter permease
MSMEG_RS10530	MSMEG_2171	MSMEG_RS10530	26.04824683	0.571703487	0.339721625	1.682858687	0.092402451	0.494700376	CoA transferase
MSMEG_RS18185	MSMEG_3752	MSMEG_RS18185	464.4389534	-0.179005226	0.106490325	-1.680952955	0.092772053	0.496273684	hypothetical protein
MSMEG_RS03745	MSMEG_0768	MSMEG_RS03745	948.1856609	-0.149703326	0.089091829	-1.680326107	0.092893884	0.496520084	sulfurtransferase
MSMEG_RS28575	MSMEG_5928	MSMEG_RS28575	204.0522583	-0.230574326	0.137317162	-1.679136995	0.093125348	0.496628671	DUF4956 domain-containing protein
MSMEG_RS16825	MSMEG_3463	MSMEG_RS16825	51.01062713	0.412067507	0.245427504	1.678978522	0.09315623	0.496628671	esterase
MSMEG_RS28785	MSMEG_5971	MSMEG_RS28785	66.8376168	-0.399791151	0.238263522	-1.677936883	0.093359421	0.496628671	hypothetical protein
MSMEG_RS26770	MSMEG_5555	MSMEG_RS26770	384.8573369	0.205788894	0.122647557	1.677888241	0.093368919	0.496628671	LLM class flavin-dependent oxidoreductase
MSMEG_RS07620	MSMEG_1559	MSMEG_RS07620	2500.335419	-0.132009373	0.078610779	-1.679278275	0.093097823	0.496628671	phosphoglucosamine mutase
MSMEG_RS07510	MSMEG_1536	MSMEG_RS07510	71.51404033	0.357139474	0.212779797	1.678446355	0.093259995	0.496628671	type VII secretion protein EccC
MSMEG_RS06060	MSMEG_1240	MSMEG_RS06060	125.845074	-0.281925788	0.168338101	-1.674759226	0.093981482	0.498199431	ATP-binding protein
MSMEG_RS07230	MSMEG_1480	MSMEG_RS07230	253.431999	0.22777006	0.135987869	1.674929251	0.093948114	0.498199431	class I SAM-dependent methyltransferase
MSMEG_RS28055	MSMEG_5821	MSMEG_RS28055	184.1044832	-0.254567489	0.151962218	-1.67520251	0.093894505	0.498199431	CPBP family intramembrane metalloprotease
MSMEG_RS11385	MSMEG_2351	MSMEG_RS11385	7003.610176	0.150830272	0.090091892	1.674182538	0.09409473	0.498199431	electron transfer flavoprotein subunit beta/FixA family protein
MSMEG_RS10985	MSMEG_2268	MSMEG_RS10985	143.0224242	-0.258873259	0.154638723	-1.674051965	0.094120387	0.498199431	NifU family protein
MSMEG_RS06180	MSMEG_1265	MSMEG_RS06180	312.722518	-0.214641128	0.128197591	-1.674299234	0.094071805	0.498199431	SIR2 family protein
MSMEG_RS11220	MSMEG_2317	MSMEG_RS11220	4655.662691	0.124045959	0.074161035	1.67265679	0.09439488	0.499249112	NAD(P)-dependent alcohol dehydrogenase
MSMEG_RS13165	MSMEG_2716	MSMEG_RS13165	7.238721092	1.083380177	0.647925172	1.672076073	0.094509322	0.499451281	DUF6084 family protein
MSMEG_RS03270	MSMEG_0671	MSMEG_RS03270	5208.411842	0.148642558	0.08891782	1.671684678	0.094586517	0.499456444	glutathione-dependent formaldehyde dehydrogenase
MSMEG_RS22700	MSMEG_4705	MSMEG_RS22700	842.9697504	0.151123486	0.090454319	1.670716087	0.09477777	0.500063386	wax ester/triacylglycerol synthase family O-acyltransferase
MSMEG_RS01015	MSMEG_0206	MSMEG_RS01015	397.9725747	-0.185704712	0.111438397	-1.666433803	0.095627043	0.500308249	acyltransferase family protein
MSMEG_RS14435	MSMEG_2972	MSMEG_RS14435	195.6877559	-0.241475162	0.144867789	-1.666865798	0.095541093	0.500308249	cytosine permease
MSMEG_RS14745	MSMEG_3035	efp	2882.557219	0.153617851	0.092161904	1.666825927	0.095549023	0.500308249	elongation factor P
MSMEG_RS18500	MSMEG_3816	uvrB	2264.209095	-0.136244722	0.081661193	-1.668414534	0.095233465	0.500308249	excinuclease ABC subunit B
MSMEG_RS25105	MSMEG_5207	MSMEG_RS25105	61.54487121	0.390163919	0.233773732	1.668981012	0.095121143	0.500308249	hypothetical protein
MSMEG_RS00220	MSMEG_0046	MSMEG_RS00220	386.6039139	-0.188138701	0.112911577	-1.666248113	0.095664007	0.500308249	hypothetical protein
MSMEG_RS25530	none	MSMEG_RS25530	54.85960119	0.437052372	0.261905694	1.668739483	0.095169021	0.500308249	hypothetical protein
MSMEG_RS31995	MSMEG_6635	MSMEG_RS31995	520.8130687	-0.175741657	0.10546155	-1.666405031	0.095632769	0.500308249	malonate decarboxylase subunit alpha
MSMEG_RS31020	MSMEG_6431	MSMEG_RS31020	754.1498458	0.160723418	0.096247215	1.669901999	0.094938755	0.500308249	secretion protein EspR
MSMEG_RS07210	MSMEG_1476	sppA	2164.753165	0.145630609	0.087281093	1.668524129	0.095211726	0.500308249	signal peptide peptidase SppA
MSMEG_RS27565	MSMEG_5718	MSMEG_RS27565	261.7478167	0.219823744	0.131913379	1.666424936	0.095628808	0.500308249	TetR/AcrR family transcriptional regulator
MSMEG_RS14145	MSMEG_2913	MSMEG_RS14145	428.4976329	0.197510902	0.118777591	1.662863342	0.096339794	0.500718533	alpha/beta hydrolase
MSMEG_RS01495	MSMEG_0302	MSMEG_RS01495	141.973554	0.269187348	0.161657145	1.665174451	0.095877957	0.500718533	alpha/beta hydrolase
MSMEG_RS12810	MSMEG_2639	MSMEG_RS12810	300.3541105	-0.227160178	0.136644917	-1.66241221	0.096430152	0.500718533	DMT family transporter
MSMEG_RS30165	MSMEG_6253	furA3	1376.903481	0.160349574	0.096428532	1.662885151	0.096335427	0.500718533	fur family transcriptional regulator FurA3
MSMEG_RS07835	MSMEG_1604	MSMEG_RS07835	2462.158486	0.145460825	0.087394033	1.664425132	0.096027501	0.500718533	GMC family oxidoreductase
MSMEG_RS02535	MSMEG_0521	MSMEG_RS02535	114.5418888	0.293999916	0.1766897	1.66393353	0.096125713	0.500718533	hypothetical protein
MSMEG_RS02255	MSMEG_0462	MSMEG_RS02255	27.64876839	-0.539957935	0.324732152	-1.662779407	0.0963566	0.500718533	hypothetical protein
MSMEG_RS08420	MSMEG_1730	MSMEG_RS08420	99.86595108	0.298521197	0.179545389	1.66265031	0.096382454	0.500718533	IS3-like element ISMsm1 family transposase
MSMEG_RS03155	MSMEG_0649	MSMEG_RS03155	53.39599216	0.394418154	0.236984694	1.66431911	0.096048676	0.500718533	phosphate/phosphite/phosphonate ABC transporter substrate-binding protein
MSMEG_RS26335	MSMEG_5465	MSMEG_RS26335	62.62963233	0.368891724	0.222229396	1.659959173	0.096922666	0.501289843	AraC family transcriptional regulator
MSMEG_RS16165	MSMEG_3329	MSMEG_RS16165	165.3508192	-0.274594742	0.165403392	-1.660151821	0.096883914	0.501289843	DUF6131 family protein
MSMEG_RS17330	MSMEG_3567	MSMEG_RS17330	271.3724859	-0.204239438	0.122979897	-1.660754665	0.09676273	0.501289843	enoyl-CoA hydratase/isomerase family protein
MSMEG_RS26000	MSMEG_5396	MSMEG_RS26000	38.584739	-0.459354573	0.276563725	-1.660935734	0.096726355	0.501289843	response regulator
MSMEG_RS22000	MSMEG_4556	lepA	3332.496651	-0.125780341	0.07576374	-1.660165411	0.096881181	0.501289843	translation elongation factor 4
MSMEG_RS25180	MSMEG_5223	MSMEG_RS25180	2244.357962	-0.132206394	0.07968057	-1.659204934	0.097074504	0.501679198	hypothetical protein
MSMEG_RS21955	MSMEG_4547	MSMEG_RS21955	125.0350397	0.292715963	0.176781477	1.655806753	0.09776096	0.503161709	acyl-CoA dehydrogenase family protein
MSMEG_RS10920	MSMEG_2254	MSMEG_RS10920	24.09292781	-0.575854529	0.347920359	-1.655133176	0.097897487	0.503161709	cupin domain-containing protein
MSMEG_RS15920	MSMEG_3276	MSMEG_RS15920	1087.186106	0.152986972	0.092429988	1.655165976	0.097890835	0.503161709	EamA family transporter
MSMEG_RS16945	MSMEG_3487	MSMEG_RS16945	26.65874817	-0.569488455	0.344185223	-1.654598792	0.098005909	0.503161709	HD domain-containing protein
MSMEG_RS31315	MSMEG_6492	MSMEG_RS31315	108.6779478	0.287725072	0.173683911	1.656601755	0.097600017	0.503161709	helix-turn-helix domain-containing protein
MSMEG_RS28415	MSMEG_5895	MSMEG_RS28415	1679.942766	-0.145183291	0.087748579	-1.654537223	0.098018407	0.503161709	MCE family protein
MSMEG_RS23645	MSMEG_4906	MSMEG_RS23645	487.2553783	0.184781401	0.111692931	1.654369699	0.098052419	0.503161709	MoaD/ThiS family protein
MSMEG_RS27855	MSMEG_5779	MSMEG_RS27855	392.3382578	-0.195162509	0.117861188	-1.655867485	0.097748657	0.503161709	phosphate ABC transporter ATP-binding protein PstB
MSMEG_RS29940	MSMEG_6207	MSMEG_RS29940	87.50922374	-0.313805475	0.189638016	-1.654760375	0.097973115	0.503161709	SRPBCC family protein
MSMEG_RS21865	MSMEG_4529	MSMEG_RS21865	2319.502925	-0.130079329	0.078695017	-1.652955094	0.098340003	0.504242598	sirohydrochlorin chelatase
MSMEG_RS14180	MSMEG_2921	MSMEG_RS14180	48.01849442	0.419983325	0.254306324	1.651485964	0.098639385	0.505382242	NADPH-dependent oxidoreductase
MSMEG_RS07815	MSMEG_1600	MSMEG_RS07815	1482.437018	0.156453179	0.094796508	1.650410781	0.098858948	0.505716381	hypothetical protein
MSMEG_RS24535	MSMEG_5086	fadD6	2995.193104	0.122478418	0.074209505	1.650441112	0.098852748	0.505716381	long-chain-acyl-CoA synthetase FadD6
MSMEG_RS06085	MSMEG_1245	MSMEG_RS06085	1915.296562	-0.137773049	0.083501789	-1.649941285	0.098954946	0.505812605	phosphoadenosine phosphosulfate reductase family protein
MSMEG_RS22065	MSMEG_4569	MSMEG_RS22065	174.9493032	-0.248264664	0.150510091	-1.649488499	0.099047597	0.505891587	alpha-E domain-containing protein
MSMEG_RS06480	MSMEG_1328	recC	806.1098861	-0.154539308	0.093731658	-1.648741861	0.09920053	0.506278095	exodeoxyribonuclease V subunit gamma
MSMEG_RS27075	MSMEG_5618	MSMEG_RS27075	36.14281766	0.470627158	0.285856079	1.646377994	0.099685961	0.506461647	acyl-CoA/acyl-ACP dehydrogenase
MSMEG_RS14655	MSMEG_3017	MSMEG_RS14655	930.8894416	-0.155896885	0.094679849	-1.6465688	0.099646708	0.506461647	circularly permuted type 2 ATP-grasp protein
MSMEG_RS12700	MSMEG_2617	MSMEG_RS12700	568.931379	-0.168982918	0.102561098	-1.64763171	0.099428269	0.506461647	cobyrinate a%2Cc-diamide synthase
MSMEG_RS21070	MSMEG_4353	MSMEG_RS21070	404.8170202	0.206031877	0.12508027	1.647197257	0.099517507	0.506461647	hypothetical protein
MSMEG_RS31225	MSMEG_6474	MSMEG_RS31225	121.9527785	-0.278246373	0.16901227	-1.646308709	0.099700217	0.506461647	NAD-dependent epimerase/dehydratase family protein
MSMEG_RS06930	MSMEG_1418	MSMEG_RS06930	157.8851855	-0.256937697	0.155978508	-1.647263455	0.099503906	0.506461647	sigma-70 family RNA polymerase sigma factor
MSMEG_RS07670	MSMEG_1568	glmS	3492.71022	-0.123911861	0.075301428	-1.645544626	0.099857548	0.50686794	glutamine--fructose-6-phosphate transaminase (isomerizing)
MSMEG_RS19445	MSMEG_4012	hydA	17.57591533	-0.67247813	0.409261452	-1.643150428	0.100351813	0.50810755	dihydropyrimidinase
MSMEG_RS23605	MSMEG_4898	MSMEG_RS23605	929.7872173	-0.145944936	0.088835897	-1.642859942	0.100411915	0.50810755	hypothetical protein
MSMEG_RS24440	MSMEG_5067	MSMEG_RS24440	507.4284638	0.169325083	0.103035737	1.64336265	0.100307923	0.50810755	lytic murein transglycosylase
MSMEG_RS00235	MSMEG_0049	MSMEG_RS00235	844.5049538	0.146661406	0.089228149	1.643667465	0.10024491	0.50810755	pirin family protein
MSMEG_RS10545	MSMEG_2174	MSMEG_RS10545	2963.457313	-0.125946118	0.076698386	-1.642096061	0.100570098	0.508123247	AAA family ATPase
MSMEG_RS09885	MSMEG_2037	MSMEG_RS09885	667.2078604	0.163259667	0.099414071	1.6422189	0.100544647	0.508123247	LLM class F420-dependent oxidoreductase
MSMEG_RS01410	MSMEG_0286	MSMEG_RS01410	27.75690834	-0.535967773	0.326720155	-1.640449068	0.10091183	0.509457029	GntR family transcriptional regulator
MSMEG_RS19600	MSMEG_4046	MSMEG_RS19600	82.84795282	-0.3182748	0.194358456	-1.637566005	0.101512259	0.509785703	CoA transferase
MSMEG_RS15200	MSMEG_3130	MSMEG_RS15200	10.76237053	0.855874319	0.522310858	1.63863015	0.101290309	0.509785703	hypothetical protein
MSMEG_RS22425	MSMEG_4648	MSMEG_RS22425	25.2226148	0.559956573	0.341554462	1.639435685	0.101122555	0.509785703	LacI family DNA-binding transcriptional regulator
MSMEG_RS28105	MSMEG_5832	purS	1599.117115	-0.142146502	0.086794095	-1.637743929	0.101475123	0.509785703	phosphoribosylformylglycinamidine synthase subunit PurS
MSMEG_RS14380	MSMEG_2961	secD	5995.720896	-0.119614323	0.073045943	-1.637521775	0.101521493	0.509785703	protein translocase subunit SecD
MSMEG_RS16335	MSMEG_3359	MSMEG_RS16335	393.0949403	-0.181728669	0.110879096	-1.638980443	0.101217333	0.509785703	tautomerase family protein
MSMEG_RS18195	MSMEG_3754	MSMEG_RS18195	1871.681985	-0.133052264	0.081194803	-1.638679555	0.101280014	0.509785703	tetratricopeptide repeat protein
MSMEG_RS06750	MSMEG_1382	MSMEG_RS06750	444.1510989	-0.193717892	0.11832968	-1.637103158	0.101608917	0.509834022	MMPL family transporter
MSMEG_RS01980	MSMEG_0403	MSMEG_RS01980	1884.224921	-0.134754996	0.082389551	-1.635583578	0.10192677	0.510863151	GAP family protein
MSMEG_RS32865	MSMEG_6817	sigJ	85.48898886	-0.32112224	0.196359704	-1.635377493	0.101969938	0.510863151	RNA polymerase sigma factor SigJ
MSMEG_RS28535	MSMEG_5920	MSMEG_RS28535	189.0805539	-0.229758694	0.140610042	-1.634013415	0.102256034	0.511905111	LLM class F420-dependent oxidoreductase
MSMEG_RS14400	MSMEG_2965	MSMEG_RS14400	2191.302257	-0.125653696	0.076919485	-1.633574331	0.102348261	0.511975692	RelA/SpoT family protein
MSMEG_RS20850	MSMEG_4306	MSMEG_RS20850	630.6224893	-0.172304299	0.105537644	-1.632633551	0.10254609	0.512574013	C4-type zinc ribbon domain-containing protein
MSMEG_RS15820	MSMEG_3255	MSMEG_RS15820	6268.282116	0.158614289	0.097210416	1.631659404	0.102751256	0.513208067	DoxX family protein
MSMEG_RS04130	MSMEG_0847	MSMEG_RS04130	344.2607026	-0.18632495	0.114252884	-1.630811784	0.10293004	0.513709485	Na(+)/H(+) antiporter subunit C
MSMEG_RS27165	MSMEG_5636	MSMEG_RS27165	1178.725975	-0.139072664	0.085313591	-1.630134936	0.103072982	0.513756996	cation-translocating P-type ATPase
MSMEG_RS05180	MSMEG_1065	MSMEG_RS05180	197.6571925	-0.228194523	0.140058264	-1.629282822	0.103253161	0.513756996	hypothetical protein
MSMEG_RS08305	MSMEG_1702	MSMEG_RS08305	1356.680878	-0.159398801	0.097826295	-1.629406497	0.103226994	0.513756996	M20 family metallopeptidase
MSMEG_RS04280	MSMEG_0876	MSMEG_RS04280	262.9098485	0.237404906	0.145690625	1.629513953	0.103204264	0.513756996	SDR family NAD(P)-dependent oxidoreductase
MSMEG_RS30555	MSMEG_6333	MSMEG_RS30555	29.89799405	-0.529930368	0.325641493	-1.62734289	0.103664294	0.514240814	ATP-binding cassette domain-containing protein
MSMEG_RS15190	MSMEG_3128	MSMEG_RS15190	708.0669993	0.159375966	0.097907505	1.627821759	0.103562685	0.514240814	hypothetical protein
MSMEG_RS03170	MSMEG_0652	MSMEG_RS03170	147.2332681	-0.255765208	0.157141961	-1.62760606	0.103608443	0.514240814	hypothetical protein
MSMEG_RS00340	none	MSMEG_RS00340	1388.286012	-0.141711875	0.087043511	-1.6280579	0.103512609	0.514240814	hypothetical protein
MSMEG_RS28060	MSMEG_5823	MSMEG_RS28060	1617.44028	-0.129933165	0.079974279	-1.624686928	0.104229284	0.515323777	alpha/beta hydrolase
MSMEG_RS04610	MSMEG_0945	MSMEG_RS04610	472.5360362	-0.177446347	0.10924125	-1.62435295	0.104300502	0.515323777	AURKAIP1/COX24 domain-containing protein
MSMEG_RS30465	MSMEG_6314	MSMEG_RS30465	456.4541651	-0.176332884	0.108572668	-1.624100127	0.104354441	0.515323777	haloalkane dehalogenase
MSMEG_RS22115	MSMEG_4579	MSMEG_RS22115	679.0776876	-0.166039654	0.102211873	-1.624465419	0.104276515	0.515323777	histidine phosphatase family protein
MSMEG_RS18705	MSMEG_3859	MSMEG_RS18705	1948.85783	0.134590227	0.082858753	1.624333237	0.104304707	0.515323777	polyprenol monophosphomannose synthase
MSMEG_RS32665	MSMEG_6776	gcvA	171.9295164	0.235156873	0.144715111	1.624964188	0.10417019	0.515323777	transcriptional regulator GcvA
MSMEG_RS02440	MSMEG_0502	MSMEG_RS02440	138.1362358	0.265160858	0.163367212	1.623097158	0.104568637	0.515604423	6-phospho-beta-glucosidase
MSMEG_RS01985	MSMEG_0404	MSMEG_RS01985	668.9788164	-0.150073806	0.092458801	-1.623142459	0.104558955	0.515604423	YciI family protein
MSMEG_RS04630	MSMEG_0949	MSMEG_RS04630	639.849964	-0.156203433	0.096291631	-1.622191156	0.104762425	0.515725973	HAD-IB family hydrolase
MSMEG_RS13530	MSMEG_2792	MSMEG_RS13530	55.62938978	0.381167559	0.2349625	1.622248477	0.104750156	0.515725973	hypothetical protein
MSMEG_RS05050	MSMEG_1037	MSMEG_RS05050	4689.024431	0.122888469	0.075769226	1.621878385	0.104829391	0.515725973	NAD(P)-dependent alcohol dehydrogenase
MSMEG_RS06575	MSMEG_1347	rplA	11800.02452	0.118793201	0.073308568	1.62045452	0.105134676	0.516065569	50S ribosomal protein L1
MSMEG_RS08955	MSMEG_1843	MSMEG_RS08955	12051.21551	0.143217879	0.088380172	1.620475232	0.105130231	0.516065569	adenosylhomocysteinase
MSMEG_RS04655	MSMEG_0956	hemB	1738.03244	-0.127741053	0.078801757	-1.621043202	0.105008374	0.516065569	porphobilinogen synthase
MSMEG_RS09230	MSMEG_1900	MSMEG_RS09230	283.0505418	0.191970622	0.118575845	1.618969042	0.105453924	0.517245184	M15 family metallopeptidase
MSMEG_RS15680	MSMEG_3228	MSMEG_RS15680	2594.151003	-0.121217225	0.074974099	-1.616788024	0.105924045	0.518878694	acyl-CoA thioesterase II
MSMEG_RS19470	MSMEG_4018	MSMEG_RS19470	262.1199048	0.205756595	0.127276392	1.616612406	0.105961972	0.518878694	nucleotidyltransferase domain-containing protein
MSMEG_RS22855	MSMEG_4736	MSMEG_RS22855	550.2222283	-0.174130683	0.107732604	-1.616322968	0.106024503	0.518878694	polysaccharide pyruvyl transferase family protein
MSMEG_RS28595	MSMEG_5932	MSMEG_RS28595	82.55695125	-0.310459002	0.192343787	-1.614083859	0.106509238	0.520356201	hypothetical protein
MSMEG_RS26785	MSMEG_5558	MSMEG_RS26785	153.5966389	0.245487305	0.152071139	1.614292535	0.106463988	0.520356201	hypothetical protein
MSMEG_RS22970	MSMEG_4767	MSMEG_RS22970	564.355962	-0.182853032	0.11330388	-1.613828503	0.10656463	0.520356201	MFS transporter
MSMEG_RS19705	MSMEG_4071	MSMEG_RS19705	87.65569665	-0.318213207	0.197332301	-1.612575368	0.106836794	0.52129673	GrpB family protein
MSMEG_RS20800	MSMEG_4297	MSMEG_RS20800	141.8052902	0.25770973	0.159887482	1.611819299	0.107001267	0.521710792	wax ester/triacylglycerol synthase family O-acyltransferase
MSMEG_RS27955	MSMEG_5800	MSMEG_RS27955	3492.214171	-0.127198167	0.078966004	-1.610796555	0.107224072	0.522057799	amidophosphoribosyltransferase
MSMEG_RS12885	MSMEG_2655	MSMEG_RS12885	996.1374858	0.141964902	0.088153753	1.610423798	0.107305369	0.522057799	hypothetical protein
MSMEG_RS28420	MSMEG_5896	MSMEG_RS28420	1172.640713	-0.160199935	0.099478599	-1.610395976	0.107311438	0.522057799	MCE family protein
MSMEG_RS27285	MSMEG_5661	MSMEG_RS27285	364.4871891	0.18728697	0.116513059	1.60743329	0.107959352	0.524820205	ABC transporter ATP-binding protein/permease
MSMEG_RS33270	MSMEG_6900	MSMEG_RS33270	6121.397182	-0.124198464	0.077308381	-1.606532995	0.108156851	0.525390546	penicillin-binding protein
MSMEG_RS17830	MSMEG_3673	malQ	1388.496612	0.148768007	0.092669762	1.605356521	0.108415367	0.525866692	4-alpha-glucanotransferase
MSMEG_RS09840	MSMEG_2028	MSMEG_RS09840	58.62984325	-0.374590775	0.233311824	-1.605537035	0.10837567	0.525866692	MFS transporter
MSMEG_RS18715	MSMEG_3861	MSMEG_RS18715	1615.763212	0.144509024	0.090041512	1.604915564	0.108512388	0.525947987	amidohydrolase
MSMEG_RS01755	MSMEG_0356	MSMEG_RS01755	86.05146038	0.315093491	0.196429097	1.604108025	0.108690243	0.526420668	N-acetyltransferase
MSMEG_RS10550	MSMEG_2176	MSMEG_RS10550	412.2700852	-0.194874324	0.121589861	-1.602718537	0.108996809	0.527515576	hypothetical protein
MSMEG_RS02490	MSMEG_0512	MSMEG_RS02490	16.12358459	0.68022534	0.424527397	1.602311993	0.109086635	0.527560678	N-acetylglucosamine kinase
MSMEG_RS33430	MSMEG_6940	rsmG	782.7194381	-0.144517437	0.09025492	-1.601213958	0.109329538	0.527853636	16S rRNA (guanine(527)-N(7))-methyltransferase RsmG
MSMEG_RS14500	MSMEG_2986	MSMEG_RS14500	47.93015677	0.408541257	0.255292525	1.600286795	0.109534975	0.527853636	amidase
MSMEG_RS18085	MSMEG_3730	MSMEG_RS18085	99.13297207	0.312986487	0.195634155	1.599856055	0.10963052	0.527853636	DNA-binding protein
MSMEG_RS16245	MSMEG_3343	MSMEG_RS16245	248.7886973	-0.203038749	0.126896902	-1.600029206	0.109592104	0.527853636	hypothetical protein
MSMEG_RS11530	MSMEG_2380	MSMEG_RS11530	806.4044978	-0.146273703	0.091354493	-1.601165952	0.109340168	0.527853636	MFS transporter
MSMEG_RS22860	MSMEG_4737	MSMEG_RS22860	824.4124818	-0.175214783	0.109454928	-1.60079391	0.109422573	0.527853636	polysaccharide pyruvyl transferase family protein
MSMEG_RS19945	MSMEG_4121	MSMEG_RS19945	496.0090487	-0.184768719	0.115570138	-1.598758311	0.109874315	0.52819447	FadR family transcriptional regulator
MSMEG_RS04170	MSMEG_0856	MSMEG_RS04170	94.14263754	-0.297885497	0.186292988	-1.599016156	0.109817013	0.52819447	response regulator transcription factor
MSMEG_RS19200	MSMEG_3961	MSMEG_RS19200	176.7815033	-0.234574547	0.146751362	-1.598448858	0.109943119	0.52819447	TetR/AcrR family transcriptional regulator
MSMEG_RS04295	MSMEG_0881	MSMEG_RS04295	200.4700447	0.228174861	0.143048537	1.59508699	0.110692784	0.531406458	DUF559 domain-containing protein
MSMEG_RS14260	MSMEG_2937	pdxS	3677.532011	0.117037728	0.073466441	1.593077421	0.111142824	0.533176373	pyridoxal 5'-phosphate synthase lyase subunit PdxS
MSMEG_RS30060	MSMEG_6232	MSMEG_RS30060	4003.107711	0.145317533	0.09128142	1.591972741	0.111390829	0.53319511	catalase
MSMEG_RS15550	MSMEG_3202	MSMEG_RS15550	419.9250277	-0.181966224	0.114264738	-1.592496755	0.111273132	0.53319511	hypothetical protein
MSMEG_RS01310	MSMEG_0265	MSMEG_RS01310	342.8426487	0.206065781	0.129424674	1.592167661	0.111347037	0.53319511	UdgX family uracil-DNA binding protein
MSMEG_RS10580	MSMEG_2182	MSMEG_RS10580	164.7245107	-0.240353659	0.151014931	-1.591588704	0.11147715	0.533218805	TetR family transcriptional regulator
MSMEG_RS16680	MSMEG_3429	MSMEG_RS16680	60.38457161	-0.365716511	0.229936864	-1.590508393	0.111720255	0.533602648	acyltransferase
MSMEG_RS18710	MSMEG_3860	lnt	915.0477768	0.142517398	0.089604054	1.590524003	0.11171674	0.533602648	apolipoprotein N-acyltransferase
MSMEG_RS04080	MSMEG_0837	MSMEG_RS04080	533.4019405	-0.159239477	0.100152052	-1.589977177	0.11183995	0.533785281	hypothetical protein
MSMEG_RS20470	MSMEG_4231	MSMEG_RS20470	1408.532975	-0.14639763	0.092116876	-1.58925961	0.112001793	0.534168669	UDP-N-acetylmuramoyl-tripeptide--D-alanyl-D-alanine ligase
MSMEG_RS00805	MSMEG_0163	MSMEG_RS00805	6.993128348	1.044208958	0.657439693	1.588296189	0.112219379	0.534428481	hypothetical protein
MSMEG_RS28150	MSMEG_5841	MSMEG_RS28150	868.4208208	-0.144418374	0.090918855	-1.588431509	0.112188797	0.534428481	phosphoribosylaminoimidazolesuccinocarboxamide synthase
MSMEG_RS19790	MSMEG_4090	MSMEG_RS19790	182.516485	-0.237921072	0.149919589	-1.586991222	0.112514633	0.535056886	IclR family transcriptional regulator
MSMEG_RS21580	MSMEG_4466	MSMEG_RS21580	42.72469994	0.418498393	0.263704453	1.58699782	0.112513138	0.535056886	sugar ABC transporter permease
MSMEG_RS31420	MSMEG_6513	MSMEG_RS31420	911.1871813	0.156048056	0.098356804	1.586550704	0.11261444	0.535143164	MFS transporter
MSMEG_RS00465	MSMEG_0095	MSMEG_RS00465	517.3992376	-0.157549252	0.099414209	-1.584775989	0.11301724	0.535536584	class I SAM-dependent methyltransferase
MSMEG_RS06995	MSMEG_1431	MSMEG_RS06995	394.8164004	-0.186355659	0.117526301	-1.585650682	0.112818573	0.535536584	cytochrome P450
MSMEG_RS28375	MSMEG_5886	MSMEG_RS28375	236.3010128	-0.208339086	0.131440423	-1.585045771	0.112955935	0.535536584	enoyl-CoA hydratase
MSMEG_RS00120	MSMEG_0025	MSMEG_RS00120	1027.580405	0.142349147	0.089824599	1.584745693	0.113024126	0.535536584	PH domain-containing protein
MSMEG_RS14510	MSMEG_2988	MSMEG_RS14510	30.63693463	0.494176284	0.31199099	1.583944088	0.113206443	0.536012877	nitrilase family protein
MSMEG_RS06800	MSMEG_1392	MSMEG_RS06800	250.0693267	-0.211851931	0.133834033	-1.582945125	0.113433972	0.536702398	iron-containing alcohol dehydrogenase
MSMEG_RS05420	MSMEG_1112	MSMEG_RS05420	2566.990765	0.177081206	0.11195125	1.5817707	0.113701926	0.53758205	aconitate hydratase
MSMEG_RS15880	MSMEG_3268	MSMEG_RS15880	64.87261694	0.353527153	0.223685671	1.58046401	0.114000643	0.538217731	carbohydrate ABC transporter permease
MSMEG_RS15275	MSMEG_3146	ripB	536.9268212	-0.161164928	0.101951647	-1.580797691	0.113924303	0.538217731	NlpC/P60 family peptidoglycan endopeptidase RipB
MSMEG_RS17765	MSMEG_3660	MSMEG_RS17765	273.0061284	0.200103661	0.12666929	1.57973303	0.114168018	0.538619887	nitroreductase/quinone reductase family protein
MSMEG_RS11760	MSMEG_2426	MSMEG_RS11760	671.069202	0.165329578	0.104687573	1.579266514	0.114274939	0.538736458	P-II family nitrogen regulator
MSMEG_RS12155	MSMEG_2506	MSMEG_RS12155	253.1443134	0.219092787	0.138837684	1.578049848	0.114554159	0.539276868	isocitrate lyase/PEP mutase family protein
MSMEG_RS09240	MSMEG_1902	MSMEG_RS09240	207.2660225	-0.224269685	0.1420963	-1.578293631	0.114498168	0.539276868	LysR family transcriptional regulator
MSMEG_RS24095	MSMEG_4997	MSMEG_RS24095	567.3767325	-0.164786133	0.104626544	-1.574993554	0.115257932	0.540389786	ABC transporter ATP-binding protein
MSMEG_RS24960	MSMEG_5176	MSMEG_RS24960	348.144902	0.180560292	0.114685329	1.574397477	0.115395587	0.540389786	class I SAM-dependent methyltransferase
MSMEG_RS04855	MSMEG_0997	MSMEG_RS04855	18.82319682	-0.604873576	0.383690353	-1.576462822	0.11491918	0.540389786	class I SAM-dependent methyltransferase
MSMEG_RS10350	MSMEG_2133	MSMEG_RS10350	110.4973773	-0.277465537	0.176103735	-1.575580082	0.115122609	0.540389786	DUF190 domain-containing protein
MSMEG_RS30140	MSMEG_6248	egtC	462.8315216	0.165122535	0.104807535	1.575483428	0.115144901	0.540389786	ergothioneine biosynthesis protein EgtC
MSMEG_RS07665	MSMEG_1567	MSMEG_RS07665	875.1098708	-0.13879731	0.088105877	-1.575346792	0.115176419	0.540389786	hypothetical protein
MSMEG_RS05790	MSMEG_1188	MSMEG_RS05790	1924.370902	0.133560718	0.084845665	1.574160786	0.115450282	0.540389786	hypothetical protein
MSMEG_RS11295	MSMEG_2333	MSMEG_RS11295	1430.543438	-0.127724786	0.081104229	-1.574822768	0.115297359	0.540389786	PQQ-binding-like beta-propeller repeat protein
MSMEG_RS04810	MSMEG_0988	MSMEG_RS04810	4038.11171	0.132995625	0.084516872	1.573598519	0.115580296	0.540612191	1%2C4-dihydroxy-2-naphthoate polyprenyltransferase
MSMEG_RS08515	MSMEG_1748	MSMEG_RS08515	53.05736396	0.370301491	0.235475314	1.572570326	0.115818343	0.541339232	cupin domain-containing protein
MSMEG_RS14975	MSMEG_3083	MSMEG_RS14975	1040.992286	0.166097966	0.105668836	1.571872769	0.115980061	0.541708724	TIGR01777 family oxidoreductase
MSMEG_RS27895	MSMEG_5787	MSMEG_RS27895	145.1171227	-0.24095517	0.153464947	-1.570099068	0.116392065	0.542463129	hypothetical protein
MSMEG_RS13075	MSMEG_2696	MSMEG_RS13075	1977.970346	0.135209627	0.086114729	1.570110335	0.116389445	0.542463129	membrane protein
MSMEG_RS30495	MSMEG_6321	MSMEG_RS30495	329.3569699	-0.18078174	0.11516576	-1.569752496	0.116472703	0.542463129	propanediol/glycerol family dehydratase large subunit
MSMEG_RS22940	MSMEG_4757	MSMEG_RS22940	19075.30004	-0.438205357	0.279101888	-1.57005515	0.116402281	0.542463129	type I polyketide synthase
MSMEG_RS28525	MSMEG_5918	cyp142	43.40438505	0.416659266	0.265701155	1.568150002	0.11684613	0.543815829	steroid C26-monooxygenase Cyp142
MSMEG_RS03150	MSMEG_0647	phnC	25.72473871	0.551992771	0.352293488	1.566854882	0.117148616	0.544492243	phosphonate ABC transporter ATP-binding protein
MSMEG_RS09140	MSMEG_1882	MSMEG_RS09140	570.6837199	-0.158514408	0.101169749	-1.566816252	0.117157647	0.544492243	wax ester/triacylglycerol synthase family O-acyltransferase
MSMEG_RS18505	MSMEG_3817	MSMEG_RS18505	75.40383281	-0.318803164	0.203527741	-1.56638679	0.117258094	0.544572847	DUF402 domain-containing protein
MSMEG_RS33060	MSMEG_6858	MSMEG_RS33060	114.6808714	0.267876419	0.171144904	1.565202423	0.117535453	0.545474382	epoxide hydrolase
MSMEG_RS04765	MSMEG_0979	MSMEG_RS04765	89.92387974	-0.300304472	0.192282337	-1.561789176	0.118337662	0.548808706	keratin associated protein
MSMEG_RS02220	MSMEG_0455	MSMEG_RS02220	674.8037214	0.154020811	0.098791957	1.559042015	0.118986436	0.550259786	aldehyde dehydrogenase family protein
MSMEG_RS11710	MSMEG_2416	MSMEG_RS11710	5554.223662	0.120299165	0.077142174	1.559447431	0.118890517	0.550259786	DivIVA domain-containing protein
MSMEG_RS23440	MSMEG_4864	MSMEG_RS23440	6.537764206	1.051112826	0.674158684	1.5591475	0.118961473	0.550259786	FAD-binding protein
MSMEG_RS05450	MSMEG_1119	MSMEG_RS05450	57.51638224	0.354616086	0.227356042	1.559739004	0.118821571	0.550259786	gamma-glutamyl-gamma-aminobutyrate hydrolase family protein
MSMEG_RS02455	MSMEG_0505	MSMEG_RS02455	146.5720047	0.236656619	0.151938254	1.557584171	0.119331853	0.551468008	extracellular solute-binding protein
MSMEG_RS18220	MSMEG_3759	MSMEG_RS18220	149.1473521	-0.235951506	0.151619571	-1.556207452	0.11965877	0.552199943	DNA-3-methyladenine glycosylase
MSMEG_RS32270	MSMEG_6693	MSMEG_RS32270	25.87038115	-0.532886058	0.342354555	-1.556532694	0.119581475	0.552199943	glutamine synthetase family protein
MSMEG_RS15135	MSMEG_3117	MSMEG_RS15135	661.729311	0.156647287	0.100700526	1.555575657	0.119809031	0.552504279	heme A synthase
MSMEG_RS22215	MSMEG_4603	MSMEG_RS22215	94.91024561	-0.292905514	0.188352243	-1.555094377	0.119923594	0.552643678	sulfite exporter TauE/SafE family protein
MSMEG_RS11635	MSMEG_2400	MSMEG_RS11635	1512.888606	0.14746976	0.094929259	1.55347004	0.120310881	0.554038796	50S ribosomal protein L28
MSMEG_RS31280	MSMEG_6485	MSMEG_RS31280	630.9233739	-0.157170486	0.101257474	-1.552186513	0.120617602	0.555061199	PPOX class F420-dependent oxidoreductase
MSMEG_RS17385	MSMEG_3579	MSMEG_RS17385	103.8327701	-0.285268839	0.183907908	-1.551150476	0.120865627	0.555812249	mechanosensitive ion channel
MSMEG_RS21080	MSMEG_4355	MSMEG_RS21080	362.3790153	0.207475301	0.133846635	1.550097253	0.121118175	0.555983071	ABC transporter permease
MSMEG_RS22950	MSMEG_4762	MSMEG_RS22950	93.08352761	0.293321202	0.189231218	1.550067719	0.121125263	0.555983071	ABC transporter substrate-binding protein
MSMEG_RS29760	MSMEG_6167	MSMEG_RS29760	6.794649385	1.01585827	0.655420248	1.549934217	0.121157306	0.555983071	type II secretion system F family protein
MSMEG_RS21435	MSMEG_4434	MSMEG_RS21435	158.9930823	-0.243510622	0.157146703	-1.549575125	0.121243527	0.555989387	Cof-type HAD-IIB family hydrolase
MSMEG_RS12525	MSMEG_2582	MSMEG_RS12525	343.6977059	0.176133453	0.113756671	1.548335156	0.121541624	0.556966619	AhpC/TSA family protein
MSMEG_RS29610	MSMEG_6137	MSMEG_RS29610	1824.186524	-0.133523979	0.086282248	-1.547525511	0.121736578	0.557470156	non-ribosomal peptide synthetase
MSMEG_RS28185	MSMEG_5849	relZ	439.0258647	-0.168446105	0.108937205	-1.546267913	0.122039878	0.558468799	bifunctional ribonuclease/(p)ppGpp synthase
MSMEG_RS28260	MSMEG_5863	MSMEG_RS28260	92.06454147	0.303891274	0.196627051	1.545521192	0.122220247	0.558514141	cytochrome P450
MSMEG_RS22310	MSMEG_4623	obgE	9589.728079	0.109105414	0.070587622	1.545673453	0.122183452	0.558514141	GTPase ObgE
MSMEG_RS00155	MSMEG_0032	MSMEG_RS00155	1150.25496	-0.132317527	0.085757558	-1.542925536	0.122848844	0.560604788	FtsW/RodA/SpoVE family cell cycle protein
MSMEG_RS18870	MSMEG_3892	MSMEG_RS18870	103.8493566	0.273307528	0.177102238	1.543218944	0.122777662	0.560604788	hypothetical protein
MSMEG_RS12385	MSMEG_2554	MSMEG_RS12385	554.5494541	-0.162805435	0.105576891	-1.542055592	0.123060085	0.561177966	phosphotransferase
MSMEG_RS09735	MSMEG_2007	MSMEG_RS09735	572.4166574	0.153228726	0.099422754	1.541183688	0.123272086	0.561753812	fumarylacetoacetate hydrolase family protein
MSMEG_RS29470	MSMEG_6109	MSMEG_RS29470	735.4807361	-0.151761611	0.098516712	-1.540465659	0.123446887	0.562159453	SIMPL domain-containing protein
MSMEG_RS19785	MSMEG_4089	MSMEG_RS19785	262.6508946	-0.202574402	0.131630945	-1.538957289	0.123814724	0.563442975	IS3 family transposase
MSMEG_RS01770	MSMEG_0359	MSMEG_RS01770	3487.117638	-0.136099229	0.088581779	-1.536424649	0.124434265	0.564302934	alpha-(1->3)-arabinofuranosyltransferase
MSMEG_RS23695	MSMEG_4916	MSMEG_RS23695	1776.523946	0.126948119	0.082618787	1.536552697	0.124402884	0.564302934	alpha-1%2C4-glucan--maltose-1-phosphate maltosyltransferase
MSMEG_RS28410	MSMEG_5894	MSMEG_RS28410	1062.219613	-0.132402458	0.086102046	-1.537738814	0.124112489	0.564302934	hypothetical protein
MSMEG_RS06205	MSMEG_1270	MSMEG_RS06205	62.06413976	0.344823634	0.224407891	1.53659318	0.124392964	0.564302934	hypothetical protein
MSMEG_RS03875	MSMEG_0794	MSMEG_RS03875	859.5816933	0.149536537	0.09732285	1.536499779	0.124415852	0.564302934	SGNH/GDSL hydrolase family protein
MSMEG_RS30840	MSMEG_6393	fadD32	6478.770403	-0.140624061	0.091556422	-1.535927873	0.124556071	0.564464685	long-chain-fatty-acid--AMP ligase FadD32
MSMEG_RS14390	MSMEG_2963	MSMEG_RS14390	2052.243881	-0.133329065	0.086937519	-1.533619386	0.125123316	0.565471097	ABC transporter substrate-binding protein
MSMEG_RS32100	MSMEG_6658	MSMEG_RS32100	8.321991233	-0.881025271	0.574394841	-1.533832145	0.125070953	0.565471097	alpha/beta hydrolase
MSMEG_RS27860	MSMEG_5780	pstA	495.2000501	-0.158480093	0.103321185	-1.533858647	0.125064431	0.565471097	phosphate ABC transporter permease PstA
MSMEG_RS16955	MSMEG_3489	MSMEG_RS16955	965.0373988	-0.135289759	0.088160753	-1.534580349	0.124886943	0.565471097	SGNH/GDSL hydrolase family protein
MSMEG_RS03630	MSMEG_0745	MSMEG_RS03630	14.36882114	0.757528088	0.49463674	1.531483665	0.1256499	0.566346693	(2Fe-2S)-binding protein
MSMEG_RS01970	pseudo/ partial	MSMEG_RS01970	39437.12802	-0.104256837	0.068078523	-1.53142038	0.125665531	0.566346693	amino acid adenylation domain-containing protein
MSMEG_RS28120	MSMEG_5835	MSMEG_RS28120	752.2756074	-0.141164829	0.092193194	-1.531184927	0.125723695	0.566346693	FAD-binding dehydrogenase
MSMEG_RS17705	MSMEG_3647	MSMEG_RS17705	3557.474288	-0.116443323	0.076062495	-1.530890124	0.125796551	0.566346693	FHA domain-containing protein
MSMEG_RS28685	MSMEG_5951	MSMEG_RS28685	92.06908018	0.29433105	0.192281228	1.530732108	0.125835615	0.566346693	glycosyltransferase
MSMEG_RS32605	MSMEG_6764	MSMEG_RS32605	493.4221018	0.158731335	0.103628238	1.531738237	0.125587043	0.566346693	TetR/AcrR family transcriptional regulator
MSMEG_RS17160	MSMEG_3533	MSMEG_RS17160	381.6552393	-0.16949776	0.110803882	-1.52970958	0.126088631	0.567095951	peptide MFS transporter
MSMEG_RS07365	MSMEG_1507	MSMEG_RS07365	23.54752915	0.550647871	0.360434976	1.527731514	0.126579212	0.56891192	P1 family peptidase
MSMEG_RS31400	MSMEG_6509	MSMEG_RS31400	240.5880479	-0.206558252	0.135450352	-1.524973902	0.127265607	0.56909594	ATP-binding cassette domain-containing protein
MSMEG_RS19285	MSMEG_3981	MSMEG_RS19285	104.1536835	0.297859737	0.195233797	1.525656629	0.127095401	0.56909594	CoA transferase
MSMEG_RS07745	MSMEG_1585	MSMEG_RS07745	30.27177253	0.499775424	0.327674164	1.525220718	0.127204055	0.56909594	cupin domain-containing protein
MSMEG_RS15350	MSMEG_3161	MSMEG_RS15350	139.8636342	-0.257267163	0.168724535	-1.524776247	0.127314916	0.56909594	DUF4333 domain-containing protein
MSMEG_RS27790	MSMEG_5765	MSMEG_RS27790	30.94724276	-0.468612085	0.307330966	-1.524779918	0.127314001	0.56909594	group 1 truncated hemoglobin
MSMEG_RS32900	MSMEG_6824	MSMEG_RS32900	85.35491737	-0.296368966	0.19429939	-1.525321136	0.127179018	0.56909594	MarR family winged helix-turn-helix transcriptional regulator
MSMEG_RS11595	MSMEG_2393	MSMEG_RS11595	1367.660032	-0.123979	0.081270952	-1.525502006	0.127133934	0.56909594	NAD(P)-dependent glycerol-3-phosphate dehydrogenase
MSMEG_RS05520	MSMEG_1133	MSMEG_RS05520	1397.82851	-0.136684152	0.089503741	-1.527133403	0.126727842	0.56909594	polyprenyl synthetase family protein
MSMEG_RS30805	MSMEG_6386	MSMEG_RS30805	2000.473924	-0.139133048	0.091336072	-1.523308868	0.12768145	0.56995677	galactan 5-O-arabinofuranosyltransferase
MSMEG_RS08225	MSMEG_1686	MSMEG_RS08225	41.66551328	0.410033116	0.269130711	1.523546368	0.127622069	0.56995677	NlpC/P60 family protein
MSMEG_RS04035	MSMEG_0828	MSMEG_RS04035	604.1995671	-0.14517026	0.095382726	-1.521976423	0.128014988	0.57105665	MPT63 family protein
MSMEG_RS11805	MSMEG_2435	rpsP	6399.77737	0.128349798	0.084358296	1.521484009	0.128138421	0.571218418	30S ribosomal protein S16
MSMEG_RS25800	MSMEG_5353	MSMEG_RS25800	143.8139906	0.237852212	0.156477799	1.520038074	0.128501407	0.572447124	class I SAM-dependent methyltransferase
MSMEG_RS30940	MSMEG_6414	MSMEG_RS30940	3198.054472	-0.113399348	0.074673361	-1.518605117	0.128861922	0.573273711	septum formation family protein
MSMEG_RS18855	MSMEG_3889	MSMEG_RS18855	1071.959691	-0.1354384	0.089184778	-1.51862686	0.128856446	0.573273711	YafY family transcriptional regulator
MSMEG_RS01490	MSMEG_0303	MSMEG_RS01490	154.5284223	0.248002403	0.163361015	1.518124765	0.128982949	0.57342284	NAD(P)-dependent alcohol dehydrogenase
MSMEG_RS13720	MSMEG_2831	MSMEG_RS13720	38.68986042	-0.418231311	0.27564722	-1.517270192	0.129198481	0.573991624	hypothetical protein
MSMEG_RS12795	MSMEG_2637	MSMEG_RS12795	69.10646318	0.321887895	0.212221044	1.51675766	0.129327881	0.574177237	Gfo/Idh/MocA family oxidoreductase
MSMEG_RS32425	MSMEG_6728	MSMEG_RS32425	738.9117406	0.143996181	0.09510106	1.514138544	0.129990705	0.57636162	MSMEG_6728 family protein
MSMEG_RS21290	MSMEG_4401	MSMEG_RS21290	433.3419027	0.170339408	0.112500715	1.514118452	0.129995799	0.57636162	phosphonatase-like hydrolase
MSMEG_RS22400	MSMEG_4643	MSMEG_RS22400	391.9765099	-0.190901802	0.126129919	-1.513533055	0.130144311	0.576629934	transglycosylase family protein
MSMEG_RS03820	MSMEG_0783	pta	1549.37106	-0.124902561	0.082570318	-1.512681126	0.130360676	0.577198318	phosphate acetyltransferase
MSMEG_RS09590	MSMEG_1976	MSMEG_RS09590	146.2140459	-0.239360452	0.158351349	-1.511578231	0.130641193	0.57804979	iron-sulfur cluster assembly protein
MSMEG_RS25710	MSMEG_5335	MSMEG_RS25710	57.87989316	0.371649241	0.245990895	1.510825189	0.130832995	0.578172349	acetamidase/formamidase family protein
MSMEG_RS25970	MSMEG_5389	MSMEG_RS25970	155.6032199	0.230935772	0.152858971	1.510776703	0.130845352	0.578172349	LysA protein
MSMEG_RS04140	MSMEG_0849	MSMEG_RS04140	58.90297398	-0.348711428	0.231090064	-1.508984946	0.13130263	0.579801977	oxygenase
MSMEG_RS11170	MSMEG_2305	MSMEG_RS11170	267.5408789	-0.194807891	0.129141279	-1.508486614	0.13143003	0.579973729	TetR/AcrR family transcriptional regulator
MSMEG_RS04915	MSMEG_1008	MSMEG_RS04915	871.6883782	0.14938561	0.099060334	1.508026515	0.131547741	0.580102521	hypothetical protein
MSMEG_RS32280	MSMEG_6695	MSMEG_RS32280	23.98018556	-0.539447012	0.357982863	-1.506907364	0.131834404	0.580975688	cytochrome P450
MSMEG_RS27910	MSMEG_5790	MSMEG_RS27910	5766.203321	-0.193593823	0.128505564	-1.506501476	0.131938489	0.581043626	DUF1416 domain-containing protein
MSMEG_RS00010	MSMEG_0002	gnd	1813.574604	-0.117343907	0.077910127	-1.506144478	0.132030089	0.581056529	decarboxylating 6-phosphogluconate dehydrogenase
MSMEG_RS12115	MSMEG_2498	MSMEG_RS12115	44.70761747	-0.386072043	0.256396734	-1.505760376	0.132128699	0.581100243	DUF3830 family protein
MSMEG_RS01730	MSMEG_0351	MSMEG_RS01730	160.6838396	-0.226653311	0.150558978	-1.505412122	0.132218154	0.581103666	MCE family protein
MSMEG_RS22795	MSMEG_4724	orn	517.3612141	-0.160723057	0.106827554	-1.504509378	0.132450261	0.581127823	oligoribonuclease
MSMEG_RS04600	MSMEG_0943	MSMEG_RS04600	1217.25348	-0.124853352	0.082983863	-1.504549769	0.132439869	0.581127823	pyrroline-5-carboxylate reductase
MSMEG_RS00050	MSMEG_0011	MSMEG_RS00050	498.4012095	0.162189088	0.10781296	1.504356127	0.132489694	0.581127823	siderophore-interacting protein
MSMEG_RS25345	MSMEG_5257	MSMEG_RS25345	838.5349415	-0.145652715	0.096854844	-1.503824779	0.132626489	0.581338719	hemolysin III family protein
MSMEG_RS23455	MSMEG_4867	MSMEG_RS23455	6.724523748	1.000695897	0.667424252	1.499340028	0.133785443	0.585109988	alpha/beta hydrolase
MSMEG_RS27335	MSMEG_5672	MSMEG_RS27335	9264.462137	-0.129101058	0.086123548	-1.499021586	0.133868032	0.585109988	citrate synthase
MSMEG_RS17185	MSMEG_3537	MSMEG_RS17185	488.6749518	-0.151839322	0.101379053	-1.497738608	0.134201177	0.585109988	DUF1660 family phage protein
MSMEG_RS01710	MSMEG_0347	MSMEG_RS01710	55.06743355	-0.370953416	0.247370904	-1.499583863	0.13372223	0.585109988	MCE family protein
MSMEG_RS13445	MSMEG_2775	nhaA	1035.102416	-0.132578564	0.088517255	-1.497770842	0.134192799	0.585109988	Na+/H+ antiporter NhaA
MSMEG_RS03330	MSMEG_0683	MSMEG_RS03330	368.1137487	0.169745421	0.113328783	1.497813848	0.134181622	0.585109988	nuclear transport factor 2 family protein
MSMEG_RS26285	MSMEG_5455	MSMEG_RS26285	29.69884557	-0.495944919	0.330905722	-1.498749907	0.133938524	0.585109988	PE-PPE domain-containing protein
MSMEG_RS27455	MSMEG_5697	MSMEG_RS27455	336.1952872	-0.17890147	0.119323797	-1.49929414	0.133797342	0.585109988	YccF domain-containing protein
MSMEG_RS20460	MSMEG_4229	MSMEG_RS20460	1685.858516	-0.133947827	0.08951325	-1.496402235	0.134548868	0.586235857	UDP-N-acetylmuramoyl-L-alanine--D-glutamate ligase
MSMEG_RS08310	MSMEG_1703	MSMEG_RS08310	927.2308985	-0.13413947	0.089741606	-1.494729996	0.134984922	0.587744981	amidohydrolase
MSMEG_RS16490	MSMEG_3392	MSMEG_RS16490	108.6470638	0.26008714	0.174525397	1.490253824	0.136157509	0.589416491	acyl-CoA dehydrogenase family protein
MSMEG_RS32450	MSMEG_6733	MSMEG_RS32450	252.9483823	-0.187719297	0.125792643	-1.492291548	0.135622732	0.589416491	carbon-nitrogen hydrolase
MSMEG_RS11200	MSMEG_2313	nrdF	2638.042522	0.128322133	0.086019942	1.491771921	0.135758947	0.589416491	class 1b ribonucleoside-diphosphate reductase subunit beta
MSMEG_RS18230	MSMEG_3761	MSMEG_RS18230	154.9271365	0.229205933	0.154120997	1.487181743	0.136966817	0.589416491	Clp protease
MSMEG_RS13340	MSMEG_2753	MSMEG_RS13340	1098.568807	0.129627945	0.087263889	1.485470637	0.137419196	0.589416491	DUF3099 domain-containing protein
MSMEG_RS22995	MSMEG_4772	MSMEG_RS22995	145.4532389	-0.242564509	0.162813352	-1.489831805	0.136268466	0.589416491	FadD3 family acyl-CoA ligase
MSMEG_RS08020	MSMEG_1642	MSMEG_RS08020	9811.519001	-0.104145415	0.069945736	-1.48894586	0.136501626	0.589416491	FHA domain-containing protein
MSMEG_RS14645	MSMEG_3015	MSMEG_RS14645	353.3388181	-0.168992403	0.113459892	-1.489446185	0.136369914	0.589416491	GAP family protein
MSMEG_RS12685	MSMEG_2614	MSMEG_RS12685	800.3696191	-0.145491625	0.097879569	-1.486435087	0.137164075	0.589416491	GNAT family N-acetyltransferase
MSMEG_RS05550	MSMEG_1139	MSMEG_RS05550	79.77395956	0.300008565	0.200955417	1.492911061	0.135460469	0.589416491	helix-turn-helix domain-containing protein
MSMEG_RS19525	MSMEG_4031	MSMEG_RS19525	53.34392553	0.357463971	0.239872199	1.490226764	0.136164621	0.589416491	hypothetical protein
MSMEG_RS03755	MSMEG_0770	MSMEG_RS03755	708.1386665	-0.143339549	0.096406712	-1.48682126	0.137062025	0.589416491	hypothetical protein
MSMEG_RS29475	MSMEG_6110	hpt	1320.54844	-0.133740707	0.089990269	-1.486168542	0.137234546	0.589416491	hypoxanthine phosphoribosyltransferase
MSMEG_RS19750	MSMEG_4081	MSMEG_RS19750	222.1214842	-0.201645328	0.135693642	-1.486033723	0.137270201	0.589416491	IS110 family transposase
MSMEG_RS02065	MSMEG_0422	MSMEG_RS02065	1187.58601	0.135687673	0.091080697	1.489752247	0.136289391	0.589416491	isocitrate lyase/phosphoenolpyruvate mutase family protein
MSMEG_RS05035	MSMEG_1034	MSMEG_RS05035	602.5462479	0.157918207	0.106116337	1.488161124	0.136708407	0.589416491	membrane protein
MSMEG_RS01185	MSMEG_0241	MSMEG_RS01185	2759.105234	-0.109980778	0.073875316	-1.488735127	0.136557131	0.589416491	MMPL family transporter
MSMEG_RS04710	MSMEG_0967	MSMEG_RS04710	132.2210126	-0.248571547	0.166757017	-1.490621212	0.136060972	0.589416491	nitroreductase family deazaflavin-dependent oxidoreductase
MSMEG_RS25940	MSMEG_5383	MSMEG_RS25940	28.14567351	0.492947071	0.331338985	1.487742445	0.136818829	0.589416491	SDR family oxidoreductase
MSMEG_RS13320	MSMEG_2748	sthA	146.2735799	0.239719453	0.161083041	1.488173133	0.136705241	0.589416491	Si-specific NAD(P)(+) transhydrogenase
MSMEG_RS29605	MSMEG_6136	MSMEG_RS29605	1028.887589	-0.131688904	0.08850995	-1.487842934	0.13679232	0.589416491	TerC family protein
MSMEG_RS28835	MSMEG_5982	MSMEG_RS28835	56.78022448	-0.342428524	0.229832332	-1.489905798	0.136249007	0.589416491	UDP-glucose/GDP-mannose dehydrogenase family protein
MSMEG_RS02115	MSMEG_0432	MSMEG_RS02115	58.01298798	-0.339463158	0.228532972	-1.485401229	0.13743757	0.589416491	uroporphyrinogen-III synthase
MSMEG_RS00790	MSMEG_0160	MSMEG_RS00790	63.96384498	-0.332721674	0.224177071	-1.484191368	0.137758159	0.590404982	NADH-quinone oxidoreductase subunit NuoF
MSMEG_RS21550	MSMEG_4460	MSMEG_RS21550	27.35726025	-0.47852341	0.322620024	-1.483241503	0.138010258	0.591098837	thiamine pyrophosphate-binding protein
MSMEG_RS13665	MSMEG_2820	MSMEG_RS13665	606.2407871	-0.143244947	0.096600825	-1.482854289	0.138113128	0.591153057	hypothetical protein
MSMEG_RS31415	MSMEG_6512	MSMEG_RS31415	1481.329119	0.164776234	0.111164788	1.482270042	0.138268456	0.591431588	acyl-CoA dehydrogenase family protein
MSMEG_RS30775	none	MSMEG_RS30775	185.9536488	-0.204325229	0.138024203	-1.480357964	0.138777742	0.593222793	LppA family lipoprotein
MSMEG_RS16500	MSMEG_3394	MSMEG_RS16500	125.0159004	0.243873426	0.164786603	1.479934784	0.138890652	0.593243977	cupin domain-containing protein
MSMEG_RS06745	MSMEG_1381	MSMEG_RS06745	46.24215038	0.392302455	0.265129968	1.479660928	0.138963758	0.593243977	hypothetical protein
MSMEG_RS31630	MSMEG_6559	MSMEG_RS31630	409.2633954	-0.167886709	0.113491323	-1.479291145	0.139062519	0.593279091	hypothetical protein
MSMEG_RS08185	MSMEG_1678	MSMEG_RS08185	434.4835641	-0.16256165	0.10996607	-1.47828917	0.139330395	0.593685366	LysR family transcriptional regulator
MSMEG_RS07375	MSMEG_1509	MSMEG_RS07375	47.34245232	0.369976156	0.250278605	1.478257222	0.139338943	0.593685366	TetR/AcrR family transcriptional regulator
MSMEG_RS00820	MSMEG_0166	roxY	374.1734687	0.160816558	0.108838421	1.477571583	0.139522485	0.593869266	GntR family transcriptional regulator RoxY
MSMEG_RS23975	MSMEG_4973	MSMEG_RS23975	195.0843912	0.201547375	0.136418561	1.477419002	0.139563356	0.593869266	VOC family protein
MSMEG_RS20260	MSMEG_4187	MSMEG_RS20260	707.6762838	-0.140981103	0.095493421	-1.476343627	0.139851668	0.594324242	DUF1254 domain-containing protein
MSMEG_RS21685	MSMEG_4488	MSMEG_RS21685	275.1261328	-0.178447545	0.120846209	-1.476649925	0.139769502	0.594324242	NUDIX domain-containing protein
MSMEG_RS00185	MSMEG_0039	MSMEG_RS00185	39.98757039	-0.397852679	0.269672788	-1.475316372	0.140127507	0.594725098	DUF4267 domain-containing protein
MSMEG_RS05470	MSMEG_1124	MSMEG_RS05470	68.42324657	0.31813782	0.215601496	1.475582622	0.140055973	0.594725098	ferredoxin family protein
MSMEG_RS05040	MSMEG_1035	MSMEG_RS05040	363.3968089	-0.167892735	0.113884687	-1.474234501	0.140418464	0.595574234	glycosyltransferase family 39 protein
MSMEG_RS27300	MSMEG_5664	MSMEG_RS27300	1317.465053	0.129092732	0.087592857	1.473781492	0.140540433	0.595705989	FKBP-type peptidyl-prolyl cis-trans isomerase
MSMEG_RS11680	MSMEG_2410	MSMEG_RS11680	2916.382819	-0.122850964	0.083451369	-1.472126416	0.140986743	0.597211461	DsbA family protein
MSMEG_RS16670	MSMEG_3427	MSMEG_RS16670	22.76474761	-0.534633029	0.363262914	-1.471752302	0.141087778	0.597253366	MBL fold metallo-hydrolase
MSMEG_RS31570	MSMEG_6546	MSMEG_RS31570	148.8450389	-0.22853419	0.155517348	-1.469509305	0.1416947	0.599435357	helix-turn-helix transcriptional regulator
MSMEG_RS04445	MSMEG_0912	MSMEG_RS04445	1231.225456	-0.142993551	0.097409074	-1.467969515	0.142112504	0.600427619	3-hydroxybutyryl-CoA dehydrogenase
MSMEG_RS01195	MSMEG_0243	MSMEG_RS01195	2120.94211	0.123875757	0.084368402	1.468271936	0.142030371	0.600427619	heme-binding protein
MSMEG_RS10130	MSMEG_2087	MSMEG_RS10130	1183.564195	-0.123521309	0.084283288	-1.465549238	0.142771129	0.602821655	mechanosensitive ion channel family protein
MSMEG_RS22945	MSMEG_4761	MSMEG_RS22945	61.10330035	-0.328996569	0.224601279	-1.464802738	0.142974745	0.602904441	ABC transporter ATP-binding protein
MSMEG_RS25270	MSMEG_5242	MSMEG_RS25270	2622.040049	0.16848648	0.115004379	1.465044031	0.142908905	0.602904441	wax ester/triacylglycerol synthase family O-acyltransferase
MSMEG_RS13835	MSMEG_2853	MSMEG_RS13835	23.89915513	0.523501173	0.357760571	1.463272411	0.143392854	0.602958383	ABC transporter permease
MSMEG_RS04450	MSMEG_0913	MSMEG_RS04450	5646.838468	-0.110181973	0.075286807	-1.46349642	0.143331592	0.602958383	class I SAM-dependent methyltransferase
MSMEG_RS25870	MSMEG_5368	ehuB	373.1421863	0.16336879	0.111661462	1.463072289	0.143447599	0.602958383	ectoine/hydroxyectoine ABC transporter substrate-binding protein EhuB
MSMEG_RS21915	MSMEG_4539	MSMEG_RS21915	183.357113	-0.209005405	0.142737783	-1.464261257	0.143122579	0.602958383	LLM class flavin-dependent oxidoreductase
MSMEG_RS05160	MSMEG_1061	MSMEG_RS05160	824.0024998	-0.144553475	0.09879362	-1.463186334	0.143416399	0.602958383	pyridoxamine 5'-phosphate oxidase family protein
MSMEG_RS08280	MSMEG_1698	MSMEG_RS08280	278.8560679	0.194388101	0.133000943	1.461554309	0.143863383	0.60383529	AbrB family transcriptional regulator
MSMEG_RS18275	MSMEG_3770	MSMEG_RS18275	2183.05676	0.139648589	0.095665057	1.459765913	0.14435442	0.60383529	argininosuccinate synthase
MSMEG_RS18400	MSMEG_3796	lysX	1056.501106	-0.131618919	0.090131084	-1.460305504	0.14420613	0.60383529	bifunctional lysylphosphatidylglycerol synthetase/lysine--tRNA ligase LysX
MSMEG_RS12485	MSMEG_2574	MSMEG_RS12485	748.8816802	0.142325235	0.097508138	1.459624172	0.144393392	0.60383529	hypothetical protein
MSMEG_RS03695	MSMEG_0758	MSMEG_RS03695	59.21790599	0.338355579	0.231573281	1.46111666	0.143983429	0.60383529	hypothetical protein
MSMEG_RS25805	MSMEG_5354	MSMEG_RS25805	568.8316456	0.583348679	0.399290498	1.460963089	0.144025571	0.60383529	O-methyltransferase
MSMEG_RS18025	MSMEG_3717	MSMEG_RS18025	14.18205858	0.686012867	0.469955998	1.459738507	0.144361955	0.60383529	SDR family oxidoreductase
MSMEG_RS00315	MSMEG_0065	MSMEG_RS00315	1933.111266	0.174178441	0.119221176	1.460968991	0.144023952	0.60383529	WXG100 family type VII secretion target
MSMEG_RS27610	MSMEG_5727	MSMEG_RS27610	522.2681732	-0.14672253	0.100546811	-1.459245982	0.144497417	0.603884932	allantoicase
MSMEG_RS25155	MSMEG_5218	MSMEG_RS25155	70.70782088	-0.307152674	0.210557347	-1.45876018	0.144631126	0.604058488	ester cyclase
MSMEG_RS00150	MSMEG_0031	pbpA	1735.527922	-0.115142712	0.078998758	-1.457525598	0.144971351	0.604526553	D%2CD-transpeptidase PbpA
MSMEG_RS27865	MSMEG_5781	pstC	677.9729064	-0.14559827	0.099899724	-1.457444157	0.144993815	0.604526553	phosphate ABC transporter permease subunit PstC
MSMEG_RS22195	MSMEG_4597	MSMEG_RS22195	317.108701	-0.184671347	0.126717275	-1.457349421	0.145019951	0.604526553	sensor domain-containing protein
MSMEG_RS16260	MSMEG_3345	MSMEG_RS16260	189.8277415	-0.200554056	0.137805276	-1.455343814	0.145574103	0.606450792	GntR family transcriptional regulator
MSMEG_RS30065	MSMEG_6233	MSMEG_RS30065	151.8360782	0.234451834	0.161198689	1.45442767	0.145827773	0.6071216	MBL fold metallo-hydrolase
MSMEG_RS30490	MSMEG_6320	MSMEG_RS30490	29.10121572	-0.458088446	0.315062409	-1.453960972	0.145957127	0.607274319	diol dehydratase small subunit
MSMEG_RS22545	MSMEG_4673	MSMEG_RS22545	5369.072401	0.112322805	0.077304197	1.452997494	0.14622445	0.607493754	ATP-dependent Clp protease proteolytic subunit
MSMEG_RS25845	MSMEG_5363	MSMEG_RS25845	527.2234481	-0.147939835	0.101903213	-1.451768104	0.146566096	0.607493754	hypothetical protein
MSMEG_RS14215	MSMEG_2928	MSMEG_RS14215	169.923312	0.214247792	0.147488364	1.452642003	0.146323178	0.607493754	hypothetical protein
MSMEG_RS05175	MSMEG_1064	MSMEG_RS05175	2054.014761	-0.125548942	0.086451436	-1.452248205	0.146432603	0.607493754	inorganic phosphate transporter
MSMEG_RS00545	MSMEG_0110	MSMEG_RS00545	2518.433176	0.115315	0.079423123	1.451907161	0.146527421	0.607493754	Re/Si-specific NAD(P)(+) transhydrogenase subunit alpha
MSMEG_RS18145	MSMEG_3744	xerD	523.7856476	-0.174628826	0.120154262	-1.453371884	0.146120528	0.607493754	site-specific tyrosine recombinase XerD
MSMEG_RS25740	MSMEG_5341	MSMEG_RS25740	1055.625006	0.129719247	0.089567632	1.448282651	0.147538018	0.609826052	alpha/beta fold hydrolase
MSMEG_RS05440	MSMEG_1117	MSMEG_RS05440	58.01269931	0.328923174	0.227052517	1.448665613	0.147430988	0.609826052	FCD domain-containing protein
MSMEG_RS22280	MSMEG_4617	MSMEG_RS22280	2817.208435	-0.116671354	0.08050952	-1.449162201	0.147292291	0.609826052	NAD(+) synthase
MSMEG_RS14665	MSMEG_3019	MSMEG_RS14665	689.8766215	-0.158377127	0.109365663	-1.448143069	0.147577042	0.609826052	putative zinc-binding metallopeptidase
MSMEG_RS21875	MSMEG_4531	cysW	1452.153766	-0.167812639	0.115886138	-1.448082078	0.147594097	0.609826052	sulfate ABC transporter permease subunit CysW
MSMEG_RS12790	MSMEG_2636	MSMEG_RS12790	43.78125065	0.397441948	0.27462554	1.447214079	0.147836975	0.610444672	LacI family transcriptional regulator
MSMEG_RS30870	MSMEG_6400	MSMEG_RS30870	1951.648917	-0.116264012	0.080445262	-1.445256181	0.148385941	0.612325613	membrane protein
MSMEG_RS01385	MSMEG_0281	MSMEG_RS01385	114.7243967	0.24922633	0.172579056	1.444128479	0.148702839	0.613247137	GMC family oxidoreductase
MSMEG_RS26380	MSMEG_5475	MSMEG_RS26380	267.1819266	0.175352457	0.121485064	1.443407538	0.148905702	0.613697525	IclR family transcriptional regulator
MSMEG_RS19170	MSMEG_3955	MSMEG_RS19170	351.6694248	-0.186008468	0.129010667	-1.441806884	0.14935686	0.615170023	nitroreductase family protein
MSMEG_RS27630	MSMEG_5731	MSMEG_RS27630	224.881113	0.19649092	0.136353071	1.441045066	0.149571951	0.615668968	GntR family transcriptional regulator
MSMEG_RS29810	none	MSMEG_RS29810	200.9658278	-0.201651548	0.140063595	-1.439714215	0.14994827	0.616830517	hypothetical protein
MSMEG_RS01120	MSMEG_0228	MSMEG_RS01120	678.6278135	-0.134513695	0.093452711	-1.439377139	0.150043698	0.616835854	adenylate/guanylate cyclase domain-containing protein
MSMEG_RS26935	MSMEG_5589	MSMEG_RS26935	618.1682726	0.154040273	0.107086206	1.438469803	0.150300799	0.617505416	Nramp family divalent metal transporter
MSMEG_RS00870	MSMEG_0177	MSMEG_RS00870	10.32339284	-0.749592836	0.521413788	-1.43761606	0.150543022	0.617785916	amino acid ABC transporter permease
MSMEG_RS31090	MSMEG_6444	MSMEG_RS31090	11.44458314	0.734231492	0.510770342	1.437498286	0.150576459	0.617785916	hypothetical protein
MSMEG_RS30040	MSMEG_6228	MSMEG_RS30040	360.6493549	-0.167882703	0.116809692	-1.437232649	0.150651899	0.617785916	hypothetical protein
MSMEG_RS28825	MSMEG_5980	MSMEG_RS28825	38.96658283	-0.392474825	0.273370001	-1.43569091	0.151090313	0.61894332	class I SAM-dependent methyltransferase
MSMEG_RS20515	MSMEG_4240	MSMEG_RS20515	1881.63089	-0.121241762	0.084455137	-1.435575941	0.151123045	0.61894332	polyprenyl synthetase family protein
MSMEG_RS04530	MSMEG_0929	MSMEG_RS04530	2238.27526	-0.12891618	0.089953727	-1.433138841	0.151818163	0.621401889	Ig-like domain-containing protein
MSMEG_RS15150	MSMEG_3120	mptB	932.3463341	-0.127519114	0.089008281	-1.432665729	0.151953388	0.621567135	polyprenol phosphomannose-dependent alpha 1%2C6 mannosyltransferase MptB
MSMEG_RS28305	MSMEG_5872	MSMEG_RS28305	1153.258249	0.161414117	0.112735772	1.431791473	0.152203508	0.622201866	response regulator transcription factor
MSMEG_RS24725	MSMEG_5126	MSMEG_RS24725	7640.782726	-0.102491044	0.071627434	-1.430890903	0.152461485	0.622719021	bifunctional FO biosynthesis protein CofGH
MSMEG_RS29240	MSMEG_6063	MSMEG_RS29240	825.6107437	-0.143854956	0.100549598	-1.430686543	0.152520072	0.622719021	iron ABC transporter permease
MSMEG_RS22190	MSMEG_4596	MSMEG_RS22190	413.1548334	-0.167513295	0.11726679	-1.428480258	0.153153673	0.624916575	sensor domain-containing protein
MSMEG_RS28765	MSMEG_5967	MSMEG_RS28765	944.5990994	-0.17736	0.12429221	-1.426959902	0.153591453	0.625534363	GMC family oxidoreductase
MSMEG_RS14605	MSMEG_3007	MSMEG_RS14605	7.968908046	0.891439729	0.624644519	1.427115264	0.153546673	0.625534363	NAD-dependent succinate-semialdehyde dehydrogenase
MSMEG_RS07870	MSMEG_1611	MSMEG_RS07870	681.0927648	-0.136357442	0.095537355	-1.42726834	0.153502563	0.625534363	TetR/AcrR family transcriptional regulator
MSMEG_RS12675	MSMEG_2612	MSMEG_RS12675	969.8650881	-0.131951756	0.092613323	-1.424759978	0.154226595	0.625787539	alpha/beta hydrolase
MSMEG_RS22830	MSMEG_4731	MSMEG_RS22830	895.7958865	-0.127867994	0.089709764	-1.425352033	0.154055466	0.625787539	AMP-binding protein
MSMEG_RS28485	MSMEG_5911	MSMEG_RS28485	88.74593373	0.281818305	0.19778573	1.424866718	0.154195732	0.625787539	AraC family transcriptional regulator
MSMEG_RS11390	MSMEG_2352	MSMEG_RS11390	5718.348822	0.106154944	0.074506094	1.424782023	0.15422022	0.625787539	electron transfer flavoprotein subunit alpha/FixB family protein
MSMEG_RS08435	MSMEG_1731	MSMEG_RS08435	132.0207613	0.228808076	0.160523956	1.425382742	0.154046594	0.625787539	IS256 family transposase
MSMEG_RS21205	MSMEG_4383	MSMEG_RS21205	917.6562075	-0.135290747	0.094938181	-1.425040443	0.154145511	0.625787539	MMPL family transporter
MSMEG_RS25470	MSMEG_5283	MSMEG_RS25470	252.4073355	-0.193016465	0.135571526	-1.423724217	0.15452632	0.625841148	CocE/NonD family hydrolase
MSMEG_RS30200	MSMEG_6260	glnT	48.31061148	0.366749453	0.257598493	1.423725147	0.154526051	0.625841148	type III glutamate--ammonia ligase
MSMEG_RS30375	MSMEG_6296	MSMEG_RS30375	91.6904299	0.318493397	0.223641275	1.424126193	0.154409945	0.625841148	zinc-binding dehydrogenase
MSMEG_RS07615	MSMEG_1558	MSMEG_RS07615	2905.599476	0.152300594	0.107044003	1.422784926	0.154798512	0.626556301	hypothetical protein
MSMEG_RS01110	MSMEG_0226	MSMEG_RS01110	460.8242884	-0.15603311	0.109775976	-1.421377571	0.155207023	0.62782199	MmpS family protein
MSMEG_RS07160	MSMEG_1466	rplX	4638.55758	0.134851694	0.094927126	1.420581232	0.155438538	0.628370597	50S ribosomal protein L24
MSMEG_RS20675	MSMEG_4272	MSMEG_RS20675	3683.6823	0.110219473	0.077611663	1.420140584	0.155566757	0.628501208	iron-sulfur cluster assembly accessory protein
MSMEG_RS06825	MSMEG_1397	MSMEG_RS06825	1337.107275	-0.11900545	0.083855059	-1.419180333	0.155846448	0.629243238	TetR/AcrR family transcriptional regulator
MSMEG_RS32085	MSMEG_6655	MSMEG_RS32085	150.6088223	-0.226061733	0.159389311	-1.418299201	0.15610343	0.629892719	hypothetical protein
MSMEG_RS33055	MSMEG_6857	MSMEG_RS33055	48.62250509	0.352172855	0.248484197	1.417284716	0.156399702	0.63031196	helix-turn-helix domain-containing protein
MSMEG_RS26895	MSMEG_5580	MSMEG_RS26895	884.0936217	-0.131312574	0.092633228	-1.417553697	0.156321107	0.63031196	Ku protein
MSMEG_RS02675	MSMEG_0550	MSMEG_RS02675	598.374758	-0.201781615	0.142421593	-1.416790891	0.156544074	0.63044171	aliphatic sulfonate ABC transporter substrate-binding protein
MSMEG_RS09390	MSMEG_1934	MSMEG_RS09390	799.7665667	-0.127868543	0.090366749	-1.414995503	0.157069815	0.63044171	DUF3107 domain-containing protein
MSMEG_RS24685	MSMEG_5120	MSMEG_RS24685	871.4280163	-0.136258963	0.096278513	-1.415258272	0.156992785	0.63044171	helix-turn-helix domain-containing protein
MSMEG_RS05460	MSMEG_1121	MSMEG_RS05460	35.83066274	0.412758461	0.29154149	1.41577949	0.156840076	0.63044171	hypothetical protein
MSMEG_RS28640	MSMEG_5943	MSMEG_RS28640	259.0097634	-0.195533906	0.138158263	-1.415289259	0.156983703	0.63044171	MaoC family dehydratase N-terminal domain-containing protein
MSMEG_RS05080	MSMEG_1043	MSMEG_RS05080	1517.898914	-0.122084718	0.086265936	-1.415213508	0.157005905	0.63044171	PLP-dependent aminotransferase family protein
MSMEG_RS12415	MSMEG_2560	MSMEG_RS12415	9.984809157	-0.754228246	0.533070836	-1.414874339	0.157105343	0.63044171	thioesterase family protein
MSMEG_RS08585	MSMEG_1766	MSMEG_RS08585	469.9551762	0.205984604	0.145701442	1.413744447	0.15743695	0.63138576	hypothetical protein
MSMEG_RS08675	MSMEG_1784	MSMEG_RS08675	203.2110744	0.230256773	0.163013355	1.412502511	0.157802052	0.632441885	DNA topoisomerase IB
MSMEG_RS24000	MSMEG_4978	cysN	562.4393135	-0.166685782	0.118033338	-1.412192393	0.15789332	0.632441885	sulfate adenylyltransferase subunit CysN
MSMEG_RS09300	MSMEG_1914	sigH	2244.00632	0.108113748	0.076584749	1.4116877	0.158041937	0.632650464	sigma-70 family RNA polymerase sigma factor SigH
MSMEG_RS07975	MSMEG_1632	MSMEG_RS07975	402.6356772	-0.149144507	0.105686227	-1.411200986	0.158185359	0.63283801	hypothetical protein
MSMEG_RS24385	MSMEG_5056	corA	312.5324432	-0.162837226	0.115483619	-1.410046095	0.158526073	0.633814127	magnesium/cobalt transporter CorA
MSMEG_RS30565	MSMEG_6336	MSMEG_RS30565	137.9091132	-0.223927254	0.158936431	-1.408910801	0.158861545	0.634661405	DUF1049 domain-containing protein
MSMEG_RS20255	MSMEG_4186	MSMEG_RS20255	1518.148238	-0.111822033	0.079381078	-1.408673649	0.15893169	0.634661405	PAC2 family protein
MSMEG_RS20725	MSMEG_4282	MSMEG_RS20725	346.0757882	0.161497789	0.114708923	1.407892117	0.159163018	0.635198084	hypothetical protein
MSMEG_RS21135	MSMEG_4368	MSMEG_RS21135	84.20151331	0.272800785	0.193827804	1.407438871	0.159297292	0.635347019	zinc ribbon domain-containing protein
MSMEG_RS04620	MSMEG_0947	MSMEG_RS04620	2103.272673	-0.121588301	0.08653335	-1.405103359	0.159990545	0.635724605	acyltransferase family protein
MSMEG_RS32560	MSMEG_6755	MSMEG_RS32560	762.9561494	-0.135178646	0.096186753	-1.405376962	0.159909214	0.635724605	aromatic alcohol reductase
MSMEG_RS20225	MSMEG_4180	MSMEG_RS20225	1160.338493	-0.119856273	0.085275085	-1.405525112	0.159865187	0.635724605	ATP phosphoribosyltransferase
MSMEG_RS07235	MSMEG_1481	MSMEG_RS07235	197.2440777	0.195801555	0.139247693	1.406138599	0.159682973	0.635724605	class I SAM-dependent methyltransferase
MSMEG_RS06255	MSMEG_1280	MSMEG_RS06255	134.1034345	-0.225355758	0.160214307	-1.406589472	0.159549157	0.635724605	DUF4194 domain-containing protein
MSMEG_RS23215	MSMEG_4817	MSMEG_RS23215	12.51152846	-0.668475794	0.475840165	-1.404832638	0.160071051	0.635724605	NAD(P)-dependent oxidoreductase
MSMEG_RS24325	MSMEG_5044	MSMEG_RS24325	829.2118228	-0.128225787	0.091268906	-1.404923021	0.16004417	0.635724605	TM0106 family RecB-like putative nuclease
MSMEG_RS07075	MSMEG_1447	MSMEG_RS07075	231.9460353	-0.202512233	0.144221607	-1.40417401	0.160267039	0.635925101	MerR family transcriptional regulator
MSMEG_RS14915	MSMEG_3071	MSMEG_RS14915	841.7627394	-0.142771283	0.101688163	-1.404010841	0.160315621	0.635925101	riboflavin synthase
MSMEG_RS26640	MSMEG_5529	MSMEG_RS26640	40.43687879	-0.381493252	0.272083719	-1.402117161	0.160880263	0.636792194	ABC transporter substrate-binding protein
MSMEG_RS32045	MSMEG_6646	prpB	119.3857437	-0.232949137	0.166114668	-1.402339358	0.160813933	0.636792194	methylisocitrate lyase
MSMEG_RS32660	MSMEG_6775	MSMEG_RS32660	57.88156343	0.324023181	0.231006229	1.402659931	0.160718271	0.636792194	MHS family MFS transporter
MSMEG_RS26975	MSMEG_5597	MSMEG_RS26975	376.6955565	0.169071025	0.120594952	1.401974316	0.160922917	0.636792194	TetR/AcrR family transcriptional regulator
MSMEG_RS25370	MSMEG_5262	MSMEG_RS25370	531.510321	-0.154991851	0.110645509	-1.400796586	0.16127491	0.637640473	DUF4307 domain-containing protein
MSMEG_RS06735	MSMEG_1379	lhgO	466.7309217	-0.147033289	0.10497833	-1.400606105	0.161331894	0.637640473	L-2-hydroxyglutarate oxidase
MSMEG_RS17605	MSMEG_3627	MSMEG_RS17605	280.9165338	-0.187313228	0.133790364	-1.400050221	0.16149828	0.637913338	urease subunit gamma
MSMEG_RS14635	MSMEG_3013	MSMEG_RS14635	161.545627	0.227590967	0.162621845	1.39951042	0.161659976	0.6380198	helix-turn-helix transcriptional regulator
MSMEG_RS22595	MSMEG_4684	MSMEG_RS22595	873.37721	-0.123329549	0.088135956	-1.399310279	0.161719959	0.6380198	ribose-5-phosphate isomerase
MSMEG_RS12220	MSMEG_2519	rpsB	17492.39979	0.103777642	0.074204356	1.398538405	0.161951448	0.638038227	30S ribosomal protein S2
MSMEG_RS27460	MSMEG_5698	moaA	1241.770589	-0.113809539	0.081409025	-1.397996585	0.162114093	0.638038227	GTP 3'%2C8-cyclase MoaA
MSMEG_RS27885	MSMEG_5785	lmeA	526.8613228	-0.144087215	0.102995733	-1.398962947	0.161824095	0.638038227	mannan chain length control protein LmeA
MSMEG_RS03065	MSMEG_0630	MSMEG_RS03065	110.729255	-0.238095921	0.170301651	-1.39808346	0.162088006	0.638038227	Stf0 sulfotransferase family protein
MSMEG_RS11915	MSMEG_2457	MSMEG_RS11915	28.72633775	0.441117434	0.315704134	1.397249471	0.162338565	0.638538184	hypothetical protein
MSMEG_RS06975	MSMEG_1428	mftG	756.0445174	-0.14220565	0.101865943	-1.396007794	0.162712148	0.639003876	mycofactocin system GMC family oxidoreductase MftG
MSMEG_RS30035	MSMEG_6227	MSMEG_RS30035	301.2191862	-0.189329229	0.13563395	-1.395883769	0.162749499	0.639003876	PadR family transcriptional regulator
MSMEG_RS07645	MSMEG_1563	MSMEG_RS07645	98.06525587	-0.281695233	0.201713294	-1.396512976	0.162560076	0.639003876	SDR family oxidoreductase
MSMEG_RS20790	MSMEG_4295	MSMEG_RS20790	1930.78055	-0.116812761	0.083718521	-1.39530368	0.162924283	0.63930708	alpha/beta hydrolase
MSMEG_RS15105	MSMEG_3111	MSMEG_RS15105	312.2416175	-0.175124986	0.125612712	-1.394166113	0.163267448	0.640270251	sugar ABC transporter substrate-binding protein
MSMEG_RS12365	MSMEG_2549	MSMEG_RS12365	34.42735939	0.409554239	0.293856973	1.393719655	0.163402278	0.640415748	MFS transporter
MSMEG_RS02935	MSMEG_0604	MSMEG_RS02935	55.82329217	0.332989739	0.239278135	1.391642992	0.164030533	0.641723655	2-hydroxyacid dehydrogenase
MSMEG_RS24150	MSMEG_5008	MSMEG_RS24150	414.0689531	-0.170614021	0.122545425	-1.392251253	0.163846327	0.641723655	ABC transporter ATP-binding protein/permease
MSMEG_RS04160	MSMEG_0853	MSMEG_RS04160	11.73265633	-0.671458291	0.482716477	-1.390999321	0.164225633	0.641723655	hypothetical protein
MSMEG_RS05095	MSMEG_1047	MSMEG_RS05095	830.8140452	-0.129787502	0.0932893	-1.391236743	0.164153649	0.641723655	NUDIX hydrolase
MSMEG_RS19210	MSMEG_3964	poxB	441.3091892	-0.160986376	0.115713754	-1.391246683	0.164150636	0.641723655	ubiquinone-dependent pyruvate dehydrogenase
MSMEG_RS01170	MSMEG_0238	MSMEG_RS01170	507.5644088	-0.185278408	0.133362473	-1.389284437	0.164746274	0.642608534	CoA-binding protein
MSMEG_RS09865	MSMEG_2033	MSMEG_RS09865	349.4672335	-0.156388314	0.112551244	-1.389485437	0.164685186	0.642608534	NADPH:quinone oxidoreductase family protein
MSMEG_RS05225	MSMEG_1073	MSMEG_RS05225	1258.199601	-0.127630866	0.091831334	-1.389840051	0.164577453	0.642608534	SDR family oxidoreductase
MSMEG_RS04795	MSMEG_0985	MSMEG_RS04795	968.4069958	-0.137219818	0.0988215	-1.388562388	0.164965861	0.642795703	MFS transporter
MSMEG_RS23600	MSMEG_4897	MSMEG_RS23600	18.16460683	0.547095964	0.39402464	1.388481603	0.164990443	0.642795703
MSMEG_RS17170	MSMEG_3534	MSMEG_RS17170	173.1494048	-0.207100884	0.149303151	-1.387116635	0.1654062	0.643273402	acyl-CoA thioesterase
MSMEG_RS02245	MSMEG_0460	MSMEG_RS02245	343.5160099	-0.155005763	0.111751807	-1.387053747	0.165425374	0.643273402	alpha/beta hydrolase
MSMEG_RS12555	MSMEG_2588	MSMEG_RS12555	848.3392181	-0.123493997	0.089073073	-1.386434664	0.165614218	0.643273402	cobyric acid synthase
MSMEG_RS27920	MSMEG_5793	MSMEG_RS27920	513.5203016	0.144807707	0.104427074	1.386687401	0.165537104	0.643273402	hypothetical protein
MSMEG_RS15765	MSMEG_3244	MSMEG_RS15765	584.6369642	0.138010323	0.099610186	1.385504117	0.165898375	0.643273402	hypothetical protein
MSMEG_RS09925	MSMEG_2045	MSMEG_RS09925	2950.50969	-0.107716495	0.077742387	-1.385556821	0.165882271	0.643273402	LLM class flavin-dependent oxidoreductase
MSMEG_RS01975	MSMEG_0402	MSMEG_RS01975	37072.39019	-0.100572394	0.07253456	-1.386544486	0.165580706	0.643273402	non-ribosomal peptide synthetase
MSMEG_RS04200	MSMEG_0861	MSMEG_RS04200	755.3247592	-0.132592808	0.095689872	-1.385651431	0.165853365	0.643273402	phosphatidylserine decarboxylase
MSMEG_RS23810	MSMEG_4939	MSMEG_RS23810	5615.882139	0.122164645	0.088216434	1.384828654	0.166104867	0.643471299	F0F1 ATP synthase subunit B/delta
MSMEG_RS00635	MSMEG_0129	MSMEG_RS00635	748.1718933	-0.132264908	0.095519176	-1.384694827	0.166145802	0.643471299	SRPBCC family protein
MSMEG_RS08790	MSMEG_1810	MSMEG_RS08790	151.4911901	-0.213712917	0.154422031	-1.383953544	0.16637268	0.643969387	hypothetical protein
MSMEG_RS26330	MSMEG_5466	MSMEG_RS26330	26.88058823	0.456227427	0.329764903	1.383492975	0.16651376	0.644134987	SDR family oxidoreductase
MSMEG_RS28650	MSMEG_5944	MSMEG_RS28650	51.61553992	0.343532808	0.248541304	1.38219605	0.166911513	0.64491223	GMC family oxidoreductase
MSMEG_RS33625	MSMEG_6566	MSMEG_RS33625	31.98346378	0.424539466	0.307086322	1.382475987	0.166825599	0.64491223	hypothetical protein
MSMEG_RS13245	MSMEG_2732	MSMEG_RS13245	276.0920779	0.171153073	0.123874192	1.381668524	0.167073503	0.645157729	DMT family transporter
MSMEG_RS09490	MSMEG_1955	MSMEG_RS09490	811.038566	0.151021427	0.109641762	1.377407882	0.168386177	0.649461224	cyclodehydratase
MSMEG_RS12480	MSMEG_2573	MSMEG_RS12480	166.2611133	0.202241092	0.146823436	1.377444215	0.168374951	0.649461224	DUF427 domain-containing protein
MSMEG_RS29835	MSMEG_6183	marP	1302.748939	-0.134701533	0.097866386	-1.376382002	0.168703397	0.649781134	acid resistance serine protease MarP
MSMEG_RS14235	MSMEG_2932	MSMEG_RS14235	805.2872638	-0.130855142	0.095100772	-1.375962981	0.168833095	0.649781134	HIT domain-containing protein
MSMEG_RS19620	MSMEG_4050	MSMEG_RS19620	69.68630392	-0.297099524	0.215915526	-1.375998893	0.168821976	0.649781134	hypothetical protein
MSMEG_RS11035	MSMEG_2278	MSMEG_RS11035	133.992853	-0.217975243	0.158534966	-1.374934807	0.169151657	0.649781134	molybdopterin-dependent oxidoreductase
MSMEG_RS31650	MSMEG_6563	MSMEG_RS31650	100.1930537	-0.249044316	0.181050404	-1.37555239	0.168960255	0.649781134	NAD-dependent epimerase/dehydratase family protein
MSMEG_RS21780	MSMEG_4511	MSMEG_RS21780	265.92468	-0.445110146	0.323598389	-1.375501735	0.168975948	0.649781134	non-ribosomal peptide synthetase
MSMEG_RS26195	MSMEG_5437	MSMEG_RS26195	480.4293875	-0.143106765	0.104085407	-1.374897498	0.169163225	0.649781134	serine/threonine protein kinase
MSMEG_RS23505	MSMEG_4878	MSMEG_RS23505	46.60547646	0.370216589	0.269876514	1.371799949	0.170125723	0.650447144	2Fe-2S iron-sulfur cluster-binding protein
MSMEG_RS15935	MSMEG_3279	MSMEG_RS15935	213.9135287	0.192544061	0.140300164	1.372372316	0.169947564	0.650447144	ABC transporter permease
MSMEG_RS04155	MSMEG_0852	MSMEG_RS04155	35.57002782	-0.4419672	0.321709728	-1.373807385	0.169501488	0.650447144	CBS domain-containing protein
MSMEG_RS08820	none	MSMEG_RS08820	89.25355489	-0.271808567	0.197874487	-1.373641297	0.16955307	0.650447144	DUF4012 domain-containing protein
MSMEG_RS04440	MSMEG_0911	aceA	2363.328034	-0.119992656	0.087433269	-1.372391288	0.169941661	0.650447144	isocitrate lyase
MSMEG_RS27680	MSMEG_5742	MSMEG_RS27680	133.4362652	0.233232202	0.169835212	1.373285308	0.169663668	0.650447144	lysophospholipid acyltransferase family protein
MSMEG_RS27965	MSMEG_5802	MSMEG_RS27965	11.91206202	0.669211384	0.487422468	1.372959655	0.169764889	0.650447144	SDR family oxidoreductase
MSMEG_RS03760	MSMEG_0771	MSMEG_RS03760	203.810866	-0.185251194	0.135054782	-1.371674451	0.170164805	0.650447144	SDR family oxidoreductase
MSMEG_RS15830	MSMEG_3257	xylB	1456.809831	0.127355994	0.092861258	1.371465316	0.170229949	0.650447144	xylulokinase
MSMEG_RS27665	MSMEG_5739	MSMEG_RS27665	538.7201056	0.147008332	0.107282106	1.370296851	0.170594256	0.6514593	thioester reductase domain-containing protein
MSMEG_RS24560	MSMEG_5091	MSMEG_RS24560	253.3891423	-0.170627436	0.124651739	-1.36883318	0.171051427	0.652824693	hypothetical protein
MSMEG_RS15260	MSMEG_3143	MSMEG_RS15260	8364.767146	0.110524514	0.080770606	1.368375443	0.171194587	0.652831661	aconitate hydratase
MSMEG_RS27715	none	MSMEG_RS27715	89.56151906	-0.263187535	0.192406542	-1.367872075	0.171352122	0.652831661	hypothetical protein
MSMEG_RS04535	MSMEG_0930	MSMEG_RS04535	767.3521584	-0.123956255	0.090607312	-1.368060177	0.17129324	0.652831661	SDR family oxidoreductase
MSMEG_RS30480	MSMEG_6319	MSMEG_RS30480	943.0108963	-0.127002433	0.092923852	-1.366736642	0.171707868	0.653806892	penicillin-binding protein
MSMEG_RS25110	MSMEG_5208	MSMEG_RS25110	48.68428982	0.341316029	0.249944189	1.365568968	0.172074292	0.654441577	hypothetical protein
MSMEG_RS09930	MSMEG_2046	MSMEG_RS09930	737.9303353	-0.125333471	0.091771351	-1.365714568	0.17202857	0.654441577	PIG-L family deacetylase
MSMEG_RS32845	MSMEG_6813	MSMEG_RS32845	30.06443969	0.422172766	0.310005275	1.36182446	0.17325329	0.658315004	amidohydrolase
MSMEG_RS33050	MSMEG_6856	MSMEG_RS33050	9.572822707	0.745390174	0.547398143	1.36169657	0.173293664	0.658315004	MmgE/PrpD family protein
MSMEG_RS22490	MSMEG_4662	MSMEG_RS22490	219.3300574	0.195762439	0.143867112	1.3607171	0.173603109	0.658642956	aldolase
MSMEG_RS19355	MSMEG_3995	MSMEG_RS19355	57.66153733	-0.318963831	0.23445136	-1.360469102	0.173681524	0.658642956	M20 family metallo-hydrolase
MSMEG_RS24060	MSMEG_4990	MSMEG_RS24060	262.2221138	0.169156662	0.124319482	1.360660932	0.173620866	0.658642956	response regulator transcription factor
MSMEG_RS10595	MSMEG_2184	MSMEG_RS10595	13.3935898	0.622204388	0.457814741	1.359074604	0.174122949	0.659172552	amino acid permease
MSMEG_RS05360	MSMEG_1101	MSMEG_RS05360	142.6626036	0.21943332	0.161424054	1.359359494	0.1740327	0.659172552	hypothetical protein
MSMEG_RS24465	MSMEG_5072	sigE	4227.952834	0.118768056	0.087385421	1.359128956	0.174105729	0.659172552	RNA polymerase sigma factor SigE
MSMEG_RS31205	MSMEG_6470	MSMEG_RS31205	21.3292201	0.499121412	0.36784669	1.356873463	0.17482142	0.661434622	hypothetical protein
MSMEG_RS26885	MSMEG_5578	MSMEG_RS26885	90.57179194	0.309428874	0.22810275	1.356532856	0.174929689	0.661457349	hypothetical protein
MSMEG_RS18630	MSMEG_3843	MSMEG_RS18630	96.26234252	-0.274088922	0.202097744	-1.356219605	0.175029306	0.661457349	OB-fold domain-containing protein
MSMEG_RS11075	MSMEG_2286	MSMEG_RS11075	270.5856961	-0.163324121	0.120469021	-1.35573544	0.175183359	0.661657955	phosphotransferase family protein
MSMEG_RS01085	MSMEG_0221	MSMEG_RS01085	549.5420423	-0.144030424	0.106277751	-1.355226486	0.175345408	0.661888515	hypothetical protein
MSMEG_RS21600	MSMEG_4470	MSMEG_RS21600	1832.87525	-0.12105114	0.089353435	-1.35474523	0.175498742	0.662085927	ATP-binding cassette domain-containing protein
MSMEG_RS27180	MSMEG_5639	MSMEG_RS27180	1657.906607	-0.112868787	0.083348292	-1.354182356	0.175678207	0.662381639	enoyl-CoA hydratase
MSMEG_RS11130	MSMEG_2297	MSMEG_RS11130	4046.237311	0.134889448	0.099662996	1.353455682	0.175910099	0.662874572	redoxin NrdH
MSMEG_RS00810	MSMEG_0164	MSMEG_RS00810	22.06918554	0.498620556	0.368589943	1.352778516	0.176126398	0.663308211	OFA family MFS transporter
MSMEG_RS16320	MSMEG_3356	MSMEG_RS16320	48.0606012	0.337604761	0.249744291	1.351801714	0.176438756	0.66410291	nitroreductase family deazaflavin-dependent oxidoreductase
MSMEG_RS31625	MSMEG_6557	MSMEG_RS31625	1062.654434	-0.122954709	0.090992617	-1.35126027	0.176612074	0.664373663	SDR family NAD(P)-dependent oxidoreductase
MSMEG_RS25825	MSMEG_5358	MSMEG_RS25825	87.45010021	-0.255958844	0.189936737	-1.347600507	0.177786907	0.665787125	acetamidase/formamidase family protein
MSMEG_RS02500	MSMEG_0514	MSMEG_RS02500	13.37687267	0.627897594	0.466149317	1.346988125	0.177984057	0.665787125	alpha-glucosidase/alpha-galactosidase
MSMEG_RS19640	MSMEG_4057	MSMEG_RS19640	269.19759	-0.174708588	0.129688378	-1.347141439	0.177934684	0.665787125	GntR family transcriptional regulator
MSMEG_RS31830	MSMEG_6601	MSMEG_RS31830	294.9267827	-0.182554443	0.135390256	-1.348357316	0.177543486	0.665787125	hypothetical protein
MSMEG_RS31435	MSMEG_6518	MSMEG_RS31435	2983.501132	-0.101167606	0.075051067	-1.347983579	0.177663664	0.665787125	hypothetical protein
MSMEG_RS01670	MSMEG_0339	MSMEG_RS01670	17.5626466	-0.533691212	0.396321622	-1.346611396	0.178105422	0.665787125	LLM class F420-dependent oxidoreductase
MSMEG_RS00690	MSMEG_0140	MSMEG_RS00690	592.3151303	0.142648056	0.10579944	1.348287431	0.177565953	0.665787125	membrane protein
MSMEG_RS01635	MSMEG_0332	MSMEG_RS01635	45.613904	0.354311442	0.262834758	1.348038762	0.177645916	0.665787125	nitronate monooxygenase
MSMEG_RS08685	MSMEG_1786	MSMEG_RS08685	1837.463577	0.150361862	0.111460554	1.349014132	0.177332427	0.665787125	STAS domain-containing protein
MSMEG_RS13550	MSMEG_2796	MSMEG_RS13550	275.7971051	0.171723774	0.127497101	1.346883754	0.178017675	0.665787125	TDT family transporter
MSMEG_RS07715	MSMEG_1578	tsaB	352.3504648	-0.151987589	0.112784626	-1.347591377	0.177789846	0.665787125	tRNA (adenosine(37)-N6)-threonylcarbamoyltransferase complex dimerization subunit type 1 TsaB
MSMEG_RS12375	MSMEG_2552	MSMEG_RS12375	425.5938513	-0.144491314	0.107337395	-1.346141423	0.178256912	0.665973514	aldehyde dehydrogenase family protein
MSMEG_RS00930	MSMEG_0189	MSMEG_RS00930	31.35868015	-0.438872724	0.326184886	-1.345472286	0.178472765	0.666400017	anhydro-N-acetylmuramic acid kinase
MSMEG_RS06330	MSMEG_1295	uraH	44.49212659	0.382827144	0.284922715	1.343617492	0.17907211	0.668257141	hydroxyisourate hydrolase
MSMEG_RS10705	MSMEG_2206	fabG	133.5875063	0.219104171	0.163110398	1.343287578	0.179178873	0.668274988	3-oxoacyl-ACP reductase FabG
MSMEG_RS28390	MSMEG_5889	MSMEG_RS28390	2126.369775	0.123139492	0.091751907	1.342091918	0.179566194	0.669338606	hypothetical protein
MSMEG_RS02565	MSMEG_0528	MSMEG_RS02565	21.31438134	-0.502953711	0.375127242	-1.340754961	0.180000024	0.670574278	TIGR03564 family F420-dependent LLM class oxidoreductase
MSMEG_RS04270	MSMEG_0875	MSMEG_RS04270	122.9424834	0.22406325	0.167204583	1.340054479	0.180227634	0.670772477	MFS transporter
MSMEG_RS14690	MSMEG_3024	MSMEG_RS14690	647.2798984	0.126464302	0.094383449	1.339899133	0.18027814	0.670772477	secondary thiamine-phosphate synthase enzyme YjbQ
MSMEG_RS17760	MSMEG_3659	MSMEG_RS17760	63.73956322	0.294430857	0.219782505	1.339646468	0.180360309	0.670772477	TetR/AcrR family transcriptional regulator
MSMEG_RS26250	MSMEG_5449	MSMEG_RS26250	137.7995231	-0.213919742	0.159808668	-1.338599118	0.180701213	0.671278374	hypothetical protein
MSMEG_RS14460	MSMEG_2978	urtE	117.4388246	-0.238189027	0.177935968	-1.338622147	0.180693713	0.671278374	urea ABC transporter ATP-binding subunit UrtE
MSMEG_RS17325	MSMEG_3568	MSMEG_RS17325	32.96308243	-0.393050289	0.293838433	-1.337640843	0.181013544	0.672057649	(2Fe-2S)-binding protein
MSMEG_RS14780	MSMEG_3042	pyrR	531.660447	0.134266683	0.100602241	1.334629138	0.181997757	0.672578414	bifunctional pyr operon transcriptional regulator/uracil phosphoribosyltransferase PyrR
MSMEG_RS22285	MSMEG_4618	MSMEG_RS22285	558.215886	0.166622568	0.124722342	1.33594804	0.181566257	0.672578414	cysteine hydrolase
MSMEG_RS15870	MSMEG_3266	MSMEG_RS15870	197.5249337	0.208834391	0.156512875	1.33429528	0.182107104	0.672578414	extracellular solute-binding protein
MSMEG_RS17455	MSMEG_3594	MSMEG_RS17455	529.3018485	0.139658262	0.104652155	1.334499632	0.182040167	0.672578414	FAD-dependent oxidoreductase
MSMEG_RS10980	MSMEG_2267	MSMEG_RS10980	172.6792262	-0.195871756	0.146730025	-1.334912579	0.18190496	0.672578414	hypothetical protein
MSMEG_RS27950	MSMEG_5799	MSMEG_RS27950	1143.473697	0.128116579	0.096035946	1.334048179	0.182188067	0.672578414	NAD(P)H-binding protein
MSMEG_RS03465	MSMEG_0710	grpE	1501.349699	0.164721844	0.123361163	1.33528122	0.181784323	0.672578414	nucleotide exchange factor GrpE
MSMEG_RS27800	MSMEG_5767	MSMEG_RS27800	320.8483027	0.157624961	0.118159622	1.334000222	0.182203784	0.672578414	oxygenase MpaB family protein
MSMEG_RS18940	MSMEG_3906	MSMEG_RS18940	2015.254958	-0.107181151	0.080360201	-1.333759123	0.182282811	0.672578414	tRNA (adenine-N1)-methyltransferase
MSMEG_RS07900	none	MSMEG_RS07900	539.3716335	-0.140997217	0.105534094	-1.336034752	0.181537915	0.672578414	zinc ribbon domain-containing protein
MSMEG_RS12435	MSMEG_2564	MSMEG_RS12435	7.864284398	-0.819235528	0.612833923	-1.336798594	0.181288388	0.672578414	zinc-binding dehydrogenase
MSMEG_RS21250	MSMEG_4393	MSMEG_RS21250	65.83880547	-0.288805125	0.216612951	-1.333277274	0.182440829	0.67278264	isocitrate lyase/PEP mutase family protein
MSMEG_RS11665	MSMEG_2407	MSMEG_RS11665	1801.769985	0.110168427	0.082693055	1.33225731	0.18277565	0.672917184	aldo/keto reductase
MSMEG_RS22865	MSMEG_4738	MSMEG_RS22865	4090.221991	-0.129523522	0.09728995	-1.331314511	0.183085545	0.672917184	class I SAM-dependent methyltransferase
MSMEG_RS25460	MSMEG_5281	MSMEG_RS25460	206.405926	-0.179448378	0.13471148	-1.332094175	0.182829244	0.672917184	lipoprotein LpqV
MSMEG_RS05045	MSMEG_1036	MSMEG_RS05045	696.4456906	-0.126466175	0.095017454	-1.330978357	0.183196133	0.672917184	LLM class flavin-dependent oxidoreductase
MSMEG_RS20430	MSMEG_4221	pgeF	1029.371737	-0.120525045	0.090492566	-1.331877862	0.182900327	0.672917184	peptidoglycan editing factor PgeF
MSMEG_RS09125	MSMEG_1878	raiA	238.0458158	-0.180470704	0.135445869	-1.332419404	0.182722409	0.672917184	ribosome-associated translation inhibitor RaiA
MSMEG_RS30530	MSMEG_6328	MSMEG_RS30530	320.6694976	-0.1531156	0.115037712	-1.331003515	0.183187854	0.672917184	tRNA adenosine deaminase-associated protein
MSMEG_RS06240	MSMEG_1277	phd	207.3635025	0.186360645	0.140099676	1.330200397	0.183452254	0.673480458	type II toxin-antitoxin system antitoxin Phd
MSMEG_RS03040	MSMEG_0626	eccE	98.57276941	-0.254815504	0.191706185	-1.329198136	0.18378261	0.674315477	type VII secretion protein EccE
MSMEG_RS21090	MSMEG_4357	MSMEG_RS21090	394.9248623	0.162761817	0.122782431	1.325611622	0.184968375	0.674933883	ABC transporter ATP-binding protein
MSMEG_RS23570	MSMEG_4890	MSMEG_RS23570	2353.75024	-0.139817465	0.105432168	-1.32613668	0.184794428	0.674933883	alkyl hydroperoxide reductase AhpD
MSMEG_RS03815	MSMEG_0782	MSMEG_RS03815	510.9948743	-0.134430416	0.101454021	-1.325037839	0.185158602	0.674933883	aspartate aminotransferase family protein
MSMEG_RS08145	MSMEG_1667	MSMEG_RS08145	113.6292668	-0.245665667	0.185010968	-1.327843805	0.184229712	0.674933883	carboxymuconolactone decarboxylase family protein
MSMEG_RS27515	MSMEG_5709	MSMEG_RS27515	233.640477	-0.17918584	0.135202169	-1.325317795	0.185065769	0.674933883	hypothetical protein
MSMEG_RS27310	MSMEG_5667	MSMEG_RS27310	313.5635326	0.165054896	0.124511105	1.325623895	0.184964307	0.674933883	NAD(P)/FAD-dependent oxidoreductase
MSMEG_RS03145	MSMEG_0646	phnE	910.3962612	-0.12427841	0.093798432	-1.32495189	0.185187109	0.674933883	phosphonate ABC transporter%2C permease protein PhnE
MSMEG_RS31065	MSMEG_6439	rraA	838.612657	0.127633131	0.096249222	1.326069229	0.184816767	0.674933883	ribonuclease E activity regulator RraA
MSMEG_RS28370	MSMEG_5885	MSMEG_RS28370	276.0745688	-0.158449109	0.119404509	-1.326994345	0.184510553	0.674933883	SDR family oxidoreductase
MSMEG_RS09640	MSMEG_1986	MSMEG_RS09640	271.7912232	0.178498223	0.13444597	1.327657672	0.184291223	0.674933883	tartrate dehydrogenase
MSMEG_RS25765	MSMEG_5346	MSMEG_RS25765	231.1597582	0.177016062	0.133467043	1.326290429	0.184743516	0.674933883	TetR family transcriptional regulator
MSMEG_RS07460	MSMEG_1527	truA	1244.729997	0.107705621	0.081153454	1.327184683	0.184447598	0.674933883	tRNA pseudouridine(38-40) synthase TruA
MSMEG_RS27580	MSMEG_5721	MSMEG_RS27580	4317.764097	0.135862396	0.102630319	1.323803697	0.185568248	0.675947042	acetyl-CoA C-acetyltransferase
MSMEG_RS26445	MSMEG_5489	rpmF	2751.242379	-0.116797282	0.088252782	-1.323440226	0.185689022	0.676011201	50S ribosomal protein L32
MSMEG_RS12370	MSMEG_2550	MSMEG_RS12370	64.10432686	0.302626139	0.229181773	1.320463378	0.186680355	0.679242848	glyoxylate reductase
MSMEG_RS04015	MSMEG_0824	MSMEG_RS04015	1801.222979	0.105047096	0.079603754	1.319624901	0.186960285	0.679883877	dienelactone hydrolase family protein
MSMEG_RS30820	MSMEG_6389	MSMEG_RS30820	2783.845505	-0.110246772	0.083564038	-1.319308814	0.187065892	0.679890623	arabinosyltransferase domain-containing protein
MSMEG_RS26435	MSMEG_5487	MSMEG_RS26435	1455.278944	-0.111862695	0.084869481	-1.318055606	0.187485034	0.681036269	HAMP domain-containing histidine kinase
MSMEG_RS08930	MSMEG_1838	MSMEG_RS08930	323.186551	0.154647324	0.117445212	1.316761419	0.187918609	0.681855284	amino acid permease
MSMEG_RS00270	MSMEG_0056	MSMEG_RS00270	84.31440853	0.264830273	0.201088652	1.316982686	0.187844428	0.681855284	ESX-1 secretion-associated protein
MSMEG_RS28985	MSMEG_6012	MSMEG_RS28985	82.6692343	-0.251585797	0.191622155	-1.312926458	0.189207731	0.682379282	acyl-CoA dehydrogenase family protein
MSMEG_RS05305	MSMEG_1090	MSMEG_RS05305	243.6862505	0.17103139	0.130253154	1.31306909	0.189159668	0.682379282	amidase
MSMEG_RS11725	MSMEG_2419	mutM	941.360507	-0.116174503	0.088497364	-1.312745345	0.189268772	0.682379282	bifunctional DNA-formamidopyrimidine glycosylase/DNA-(apurinic or apyrimidinic site) lyase
MSMEG_RS13435	MSMEG_2773	MSMEG_RS13435	773.0203009	-0.118925881	0.090591382	-1.312772559	0.189259599	0.682379282	class I SAM-dependent RNA methyltransferase
MSMEG_RS04495	MSMEG_0922	MSMEG_RS04495	1025.940727	-0.118423916	0.090233298	-1.312419232	0.189378721	0.682379282	deoxyribose-phosphate aldolase
MSMEG_RS02730	MSMEG_0563	MSMEG_RS02730	331.0515956	-0.148152675	0.112843945	-1.312898757	0.189217066	0.682379282	hypothetical protein
MSMEG_RS13670	none	MSMEG_RS13670	419.940329	-0.149480596	0.113906772	-1.312306492	0.189416743	0.682379282	hypothetical protein
MSMEG_RS19775	MSMEG_4086	MSMEG_RS19775	260.6573299	-0.17041842	0.129624823	-1.314705133	0.188609021	0.682379282	LLM class flavin-dependent oxidoreductase
MSMEG_RS10510	MSMEG_2167	MSMEG_RS10510	102.2725372	0.245484894	0.186792149	1.314214198	0.188774132	0.682379282	M24 family metallopeptidase
MSMEG_RS16610	MSMEG_3415	MSMEG_RS16610	68.51276347	0.282447113	0.215071669	1.313269735	0.189092073	0.682379282	MarR family transcriptional regulator
MSMEG_RS03005	MSMEG_0618	MSMEG_RS03005	23.87808848	-0.473643333	0.360052803	-1.315482977	0.188347635	0.682379282	PE family protein
MSMEG_RS26260	MSMEG_5450	soxR	83.67636482	0.254922311	0.193831969	1.315171653	0.18845222	0.682379282	redox-sensitive transcriptional activator SoxR
MSMEG_RS29765	MSMEG_6168	MSMEG_RS29765	9.020611061	0.774669914	0.588699388	1.315900663	0.188207386	0.682379282	type II secretion system F family protein
MSMEG_RS15615	MSMEG_3215	MSMEG_RS15615	843.0439824	0.116631317	0.088956702	1.31110208	0.189823278	0.682551802	ATP-binding cassette domain-containing protein
MSMEG_RS15510	MSMEG_3194	bioB	157.7695646	0.201896506	0.153917079	1.311722568	0.189613759	0.682551802	biotin synthase BioB
MSMEG_RS06475	MSMEG_1327	recB	736.0245872	-0.130813635	0.099739996	-1.311546424	0.18967322	0.682551802	exodeoxyribonuclease V subunit beta
MSMEG_RS24970	MSMEG_5178	MSMEG_RS24970	1153.012082	-0.18257094	0.139268213	-1.310930439	0.189881266	0.682551802	MMPL family transporter
MSMEG_RS06370	MSMEG_1303	MSMEG_RS06370	211.0488984	0.185133341	0.141281053	1.310390435	0.190063788	0.682704888	helix-turn-helix domain-containing protein
MSMEG_RS14910	MSMEG_3070	MSMEG_RS14910	3626.64563	-0.095638217	0.073012955	-1.309880102	0.190236399	0.682704888	LppX_LprAFG lipoprotein
MSMEG_RS32455	MSMEG_6734	MSMEG_RS32455	71.49647533	0.282439587	0.215593314	1.310057264	0.190176464	0.682704888	NtaA/DmoA family FMN-dependent monooxygenase
MSMEG_RS22050	MSMEG_4566	MSMEG_RS22050	230.4617173	0.180487907	0.13789776	1.308853072	0.190584125	0.683315976	DUF222 domain-containing protein
MSMEG_RS26480	MSMEG_5496	MSMEG_RS26480	874.5618319	0.145751878	0.111366283	1.308761269	0.19061523	0.683315976	mechanosensitive ion channel
MSMEG_RS24895	MSMEG_5163	MSMEG_RS24895	54.32344395	0.308731442	0.236242216	1.306842811	0.191266102	0.68527434	glycine betaine ABC transporter substrate-binding protein
MSMEG_RS16140	MSMEG_3325	MSMEG_RS16140	1349.840496	-0.154157674	0.118040369	-1.305974182	0.191561338	0.685957074	DUF5994 family protein
MSMEG_RS22530	MSMEG_4670	MSMEG_RS22530	125.0982845	0.218660563	0.167534342	1.305168601	0.191835443	0.686563441	glycosyltransferase
MSMEG_RS20845	MSMEG_4305	MSMEG_RS20845	710.996769	-0.127489858	0.097753131	-1.3042023	0.192164616	0.686616536	bifunctional RNase H/acid phosphatase
MSMEG_RS15785	MSMEG_3248	MSMEG_RS15785	1275.939162	-0.11985573	0.091886645	-1.304386836	0.192101721	0.686616536	branched-chain amino acid ABC transporter permease
MSMEG_RS25245	MSMEG_5236	MSMEG_RS25245	782.3228328	0.118350955	0.090710293	1.304713626	0.19199038	0.686616536	dienelactone hydrolase family protein
MSMEG_RS26510	MSMEG_5503	MSMEG_RS26510	100.30425	-0.231088078	0.177283579	-1.303493979	0.192406171	0.686692979	hypothetical protein
MSMEG_RS11995	MSMEG_2473	MSMEG_RS11995	59.23497046	0.305899506	0.234623813	1.303787123	0.192306174	0.686692979	MFS transporter
MSMEG_RS17130	MSMEG_3526	MSMEG_RS17130	51.30820236	-0.312268853	0.239613693	-1.303217897	0.192500382	0.686692979	peroxidase-related enzyme
MSMEG_RS05490	MSMEG_1129	MSMEG_RS05490	57.05747402	0.305962474	0.234836444	1.302874754	0.192617524	0.686724602	FAD-binding oxidoreductase
MSMEG_RS14760	MSMEG_3038	MSMEG_RS14760	15.72565149	0.553594893	0.424999385	1.302578103	0.192718838	0.686724602	hypothetical protein
MSMEG_RS19845	MSMEG_4100	MSMEG_RS19845	46.44695459	-0.335459256	0.257719496	-1.301644855	0.193037819	0.68680107	ABC transporter permease
MSMEG_RS11270	MSMEG_2328	MSMEG_RS11270	783.5873614	-0.121544067	0.09337651	-1.301655695	0.193034111	0.68680107	enoyl-CoA hydratase
MSMEG_RS03060	MSMEG_0629	MSMEG_RS03060	244.5679563	-0.170435668	0.130943658	-1.301595443	0.193054719	0.68680107	trans-aconitate 2-methyltransferase
MSMEG_RS00710	MSMEG_0145	MSMEG_RS00710	115.5986368	-0.223033008	0.171565788	-1.299985328	0.193605998	0.687269829	DUF1275 domain-containing protein
MSMEG_RS30950	MSMEG_6417	MSMEG_RS30950	194.3075086	-0.180417612	0.138706086	-1.30071878	0.193354732	0.687269829	hypothetical protein
MSMEG_RS03645	MSMEG_0748	MSMEG_RS03645	26.68861446	0.425503593	0.327174454	1.300540396	0.19341582	0.687269829	MoxR family ATPase
MSMEG_RS09975	MSMEG_2055	nuoI	9.586492782	0.72547272	0.557956543	1.300231585	0.193521608	0.687269829	NADH-quinone oxidoreductase subunit NuoI
MSMEG_RS29690	MSMEG_6153	MSMEG_RS29690	945.428477	-0.115724888	0.089074691	-1.299189321	0.193878966	0.687709092	DNA polymerase III subunit delta'
MSMEG_RS25505	MSMEG_5291	MSMEG_RS25505	330.614798	0.156488081	0.120466954	1.299012524	0.193939631	0.687709092	fatty acid--CoA ligase
MSMEG_RS01740	MSMEG_0353	MSMEG_RS01740	51.41276296	-0.308068446	0.237324412	-1.29809	0.19425641	0.688459846	hypothetical protein
MSMEG_RS01145	MSMEG_0233	MSMEG_RS01145	6356.993753	-0.099222747	0.076469994	-1.297538311	0.194446032	0.688759378	L%2CD-transpeptidase
MSMEG_RS26215	MSMEG_5441	MSMEG_RS26215	2032.899675	-0.100920237	0.07782419	-1.296772085	0.194709618	0.689320436	methionine--tRNA ligase
MSMEG_RS24690	MSMEG_5121	MSMEG_RS24690	3869.547137	-0.093719914	0.072293589	-1.296379327	0.194844831	0.689426661	succinyldiaminopimelate transaminase
MSMEG_RS32705	MSMEG_6786	MSMEG_RS32705	77.21816668	0.268948192	0.207619766	1.295388188	0.195186351	0.690052276	dihydrofolate reductase family protein
MSMEG_RS20290	MSMEG_4193	MSMEG_RS20290	868.2137504	0.114775897	0.088612582	1.295255086	0.195232248	0.690052276	MSMEG_4193 family putative phosphomutase
MSMEG_RS27520	none	MSMEG_RS27520	138.1222123	-0.227347063	0.175722086	-1.293787636	0.195738785	0.69054425	ESX-1 secretion-associated protein
MSMEG_RS06645	MSMEG_1361	MSMEG_RS06645	612.2195238	0.146428378	0.113218459	1.293326003	0.195898331	0.69054425	NEW3 domain-containing protein
MSMEG_RS22380	MSMEG_4638	MSMEG_RS22380	6.943930085	0.868454975	0.671014397	1.29424194	0.195581864	0.69054425	PDR/VanB family oxidoreductase
MSMEG_RS21800	MSMEG_4515	MSMEG_RS21800	99.44412231	-0.275286777	0.212836117	-1.293421346	0.195865371	0.69054425	phenyloxazoline synthase MbtB
MSMEG_RS27830	MSMEG_5774	dusB	2240.569534	0.10149161	0.078451504	1.293685962	0.195773916	0.69054425	tRNA dihydrouridine synthase DusB
MSMEG_RS21050	MSMEG_4349	MSMEG_RS21050	619.3723749	0.12706359	0.098413502	1.291119481	0.19666225	0.692864367	Hsp70 family protein
MSMEG_RS02825	MSMEG_0581	gabT	46.60707971	0.332036992	0.258266995	1.285634632	0.198570604	0.69429095	4-aminobutyrate--2-oxoglutarate transaminase
MSMEG_RS21285	MSMEG_4400	MSMEG_RS21285	458.4402603	0.146848017	0.114324931	1.284479385	0.198974272	0.69429095	alcohol dehydrogenase catalytic domain-containing protein
MSMEG_RS29355	MSMEG_6085	MSMEG_RS29355	476.9265284	-0.133404083	0.103853526	-1.284540717	0.198952826	0.69429095	alpha/beta hydrolase
MSMEG_RS03810	MSMEG_0781	MSMEG_RS03810	535.9050042	0.177783707	0.137950693	1.288748198	0.19748564	0.69429095	APC family permease
MSMEG_RS08005	MSMEG_1639	MSMEG_RS08005	278.6462376	-0.157910214	0.122917181	-1.284687898	0.198901369	0.69429095	DUF742 domain-containing protein
MSMEG_RS16950	MSMEG_3488	MSMEG_RS16950	321.5221924	-0.15258933	0.11872803	-1.28520055	0.198722211	0.69429095	GlxA family transcriptional regulator
MSMEG_RS32750	MSMEG_6794	MSMEG_RS32750	22.95546866	-0.453081685	0.351915408	-1.287473281	0.197929377	0.69429095	helix-turn-helix domain-containing protein
MSMEG_RS11015	MSMEG_2274	MSMEG_RS11015	106.873817	-0.237474702	0.184546296	-1.286802864	0.198163008	0.69429095	HypC/HybG/HupF family hydrogenase formation chaperone
MSMEG_RS04350	MSMEG_0892	MSMEG_RS04350	228.1280759	-0.164885156	0.128001896	-1.2881462	0.197695076	0.69429095	hypothetical protein
MSMEG_RS10435	MSMEG_2150	istB	61.44760005	0.287891656	0.223821431	1.286255987	0.198353737	0.69429095	IS21-like element helper ATPase IstB
MSMEG_RS27835	MSMEG_5775	MSMEG_RS27835	2639.504109	-0.106912734	0.083046763	-1.287379903	0.197961906	0.69429095	LCP family protein
MSMEG_RS02880	MSMEG_0593	MSMEG_RS02880	230.0383979	0.174209271	0.135495801	1.285717122	0.198541803	0.69429095	LUD domain-containing protein
MSMEG_RS20065	MSMEG_4147	MSMEG_RS20065	61.48133571	-0.290286793	0.225463791	-1.287509593	0.197916728	0.69429095	MFS transporter
MSMEG_RS32860	MSMEG_6816	MSMEG_RS32860	106.2011563	-0.228780815	0.177620448	-1.288031964	0.197734837	0.69429095	molybdopterin-dependent oxidoreductase
MSMEG_RS09890	MSMEG_2038	MSMEG_RS09890	1785.235852	0.107671217	0.083648251	1.287190298	0.198027968	0.69429095	NAD(P)/FAD-dependent oxidoreductase
MSMEG_RS05000	MSMEG_1025	MSMEG_RS05000	269.5647084	-0.16331908	0.127108587	-1.28487841	0.198834777	0.69429095	TetR/AcrR family transcriptional regulator
MSMEG_RS03185	MSMEG_0654	MSMEG_RS03185	9.451777692	0.707424424	0.549551824	1.287275183	0.19799839	0.69429095	TIGR03619 family F420-dependent LLM class oxidoreductase
MSMEG_RS11555	MSMEG_2385	MSMEG_RS11555	34.20115795	0.427682023	0.331781676	1.289046546	0.197381905	0.69429095
MSMEG_RS00620	MSMEG_0126	MSMEG_RS00620	163.4151602	0.189943122	0.147919311	1.284099557	0.199107123	0.694384767	mandelate racemase/muconate lactonizing enzyme family protein
MSMEG_RS11695	MSMEG_2413	rsmD	364.7339167	-0.167823742	0.131006102	-1.281037597	0.200180461	0.695536882	16S rRNA (guanine(966)-N(2))-methyltransferase RsmD
MSMEG_RS23865	MSMEG_4951	rpmE	7283.648552	0.102562827	0.080046919	1.281283879	0.200093973	0.695536882	50S ribosomal protein L31
MSMEG_RS30845	MSMEG_6394	MSMEG_RS30845	1468.402728	-0.108299414	0.084515441	-1.281415719	0.200047686	0.695536882	cutinase family protein
MSMEG_RS06595	MSMEG_1351	pcaA	328.3697787	-0.155158388	0.120961703	-1.282706703	0.199594851	0.695536882	cyclopropane-fatty-acyl-phospholipid synthase
MSMEG_RS16005	MSMEG_3298	MSMEG_RS16005	261.3379237	-0.166291482	0.129709759	-1.282027529	0.199832989	0.695536882	nuclear transport factor 2 family protein
MSMEG_RS07685	MSMEG_1572	MSMEG_RS07685	68.41954319	0.269223613	0.210128079	1.281235783	0.200110861	0.695536882	PLP-dependent aminotransferase family protein
MSMEG_RS12740	MSMEG_2625	nusA	2113.465159	-0.100932777	0.07871821	-1.282203657	0.199771214	0.695536882	transcription termination factor NusA
MSMEG_RS29570	MSMEG_6128	MSMEG_RS29570	916.8136343	-0.122995907	0.096097125	-1.279912455	0.200575927	0.696541626	response regulator
MSMEG_RS08325	MSMEG_1706	MSMEG_RS08325	94.05904298	0.234606223	0.183413947	1.279107867	0.200859074	0.697155461	sugar ABC transporter permease
MSMEG_RS29695	MSMEG_6154	MSMEG_RS29695	1719.456767	-0.106276878	0.083120013	-1.278595543	0.20103952	0.697222803	adenylate/guanylate cyclase domain-containing protein
MSMEG_RS13215	MSMEG_2726	MSMEG_RS13215	881.0988677	-0.126628943	0.099057366	-1.278339487	0.20112975	0.697222803	amino acid ABC transporter permease
MSMEG_RS26545	MSMEG_5510	MSMEG_RS26545	132.0867087	0.21153095	0.165498165	1.278146805	0.201197668	0.697222803	hypothetical protein
MSMEG_RS27795	MSMEG_5766	MSMEG_RS27795	345.3143697	0.14518357	0.113761287	1.276212449	0.201880429	0.69827818	DUF732 domain-containing protein
MSMEG_RS05515	MSMEG_1132	MSMEG_RS05515	1462.070986	0.140855808	0.110305356	1.276962548	0.20161547	0.69827818	geranylgeranyl reductase family protein
MSMEG_RS00950	MSMEG_0193	murQ	248.9389174	-0.167473821	0.131223831	-1.276245472	0.201868759	0.69827818	N-acetylmuramic acid 6-phosphate etherase
MSMEG_RS19260	MSMEG_3977	MSMEG_RS19260	43.49973484	0.33886343	0.265551016	1.276076571	0.201928453	0.69827818	TIGR03621 family F420-dependent LLM class oxidoreductase
MSMEG_RS20295	MSMEG_4194	MSMEG_RS20295	2309.920307	0.097781095	0.076720727	1.274506894	0.202483831	0.699829401	undecaprenyl-diphosphate phosphatase
MSMEG_RS02660	MSMEG_0548	MSMEG_RS02660	147.9975743	0.194595897	0.152731736	1.274102563	0.20262707	0.699955293	LysR family transcriptional regulator ArgP
MSMEG_RS23110	MSMEG_4795	MSMEG_RS23110	17.32053118	-0.530481214	0.416521156	-1.273599687	0.202805323	0.700201941	ABC transporter permease
MSMEG_RS09015	MSMEG_1854	MSMEG_RS09015	301.8600987	-0.15255001	0.119814317	-1.273220212	0.20293991	0.700297647	AAA family ATPase
MSMEG_RS13730	MSMEG_2832	MSMEG_RS13730	169.3678019	0.185906996	0.146151796	1.272013074	0.203368474	0.70063869	hypothetical protein
MSMEG_RS09675	MSMEG_1993	MSMEG_RS09675	103.7291558	-0.231467979	0.182009248	-1.271737459	0.203466416	0.70063869	MaoC family dehydratase N-terminal domain-containing protein
MSMEG_RS14405	MSMEG_2966	MSMEG_RS14405	91.21824626	-0.248132463	0.195060745	-1.272077904	0.203345441	0.70063869	MFS transporter
MSMEG_RS27475	MSMEG_5701	MSMEG_RS27475	567.2601261	-0.123843483	0.097329757	-1.272411309	0.203227018	0.70063869	molybdenum cofactor biosynthesis protein MoaE
MSMEG_RS32050	MSMEG_6647	MSMEG_RS32050	57.62190089	-0.287902713	0.226601142	-1.270526311	0.203897217	0.701753394	bifunctional 2-methylcitrate synthase/citrate synthase
MSMEG_RS30410	MSMEG_6304	MSMEG_RS30410	92.09045407	0.240250847	0.189189229	1.269897067	0.204121298	0.702155835	ATP-dependent DNA ligase
MSMEG_RS05265	MSMEG_1082	MSMEG_RS05265	18.60079112	-0.50173025	0.395189974	-1.269592559	0.204229801	0.702160487	response regulator transcription factor
MSMEG_RS13225	MSMEG_2728	MSMEG_RS13225	653.3972038	-0.130127635	0.10257046	-1.268665806	0.204560283	0.702858695	amino acid ABC transporter ATP-binding protein
MSMEG_RS10270	MSMEG_2116	MSMEG_RS10270	804.6173602	0.114720227	0.090443287	1.268421699	0.204647397	0.702858695	PTS transporter subunit EIIC
MSMEG_RS01000	MSMEG_0204	MSMEG_RS01000	21.53117957	0.462670436	0.364868792	1.268046066	0.2047815	0.70295085	hypothetical protein
MSMEG_RS10905	MSMEG_2248	MSMEG_RS10905	535.978865	-0.129659631	0.102308241	-1.267342983	0.205032677	0.703177721	PAS domain S-box protein
MSMEG_RS20830	none	rnpB	30780.33166	-0.34510602	0.272324478	-1.267260374	0.205062204	0.703177721
MSMEG_RS16380	MSMEG_3369	MSMEG_RS16380	62.70587777	0.283568476	0.223826212	1.266913619	0.205186178	0.703234847	aromatic acid/H+ symport family MFS transporter
MSMEG_RS13575	none	MSMEG_RS13575	77.87888427	0.258668456	0.204243344	1.266471897	0.205344185	0.703408491	hypothetical protein
MSMEG_RS27060	MSMEG_5614	MSMEG_RS27060	553.3613284	0.150618338	0.119005609	1.265640664	0.205641761	0.7040598	3-keto-5-aminohexanoate cleavage protein
MSMEG_RS20435	MSMEG_4222	ftsZ	6654.224341	-0.094935567	0.075063253	-1.264740916	0.205964218	0.704728137	cell division protein FtsZ
MSMEG_RS00260	MSMEG_0053	MSMEG_RS00260	561.1936108	-0.127216418	0.100692558	-1.2634143	0.206440328	0.704728137	MinD/ParA family protein
MSMEG_RS21845	MSMEG_4524	mbtI	134.5554551	0.210900939	0.166944771	1.263297664	0.206482225	0.704728137	mycobactin biosynthesis salicylate synthase MbtI
MSMEG_RS26610	MSMEG_5522	MSMEG_RS26610	329.9429242	-0.155567485	0.123111497	-1.263630841	0.206362558	0.704728137	TetR/AcrR family transcriptional regulator
MSMEG_RS01420	MSMEG_0288	MSMEG_RS01420	29.02835426	0.39970425	0.316315528	1.263625127	0.20636461	0.704728137	TIGR03364 family FAD-dependent oxidoreductase
MSMEG_RS06895	MSMEG_1411	MSMEG_RS06895	91.84794665	0.232998459	0.184301445	1.264224807	0.206149349	0.704728137	universal stress protein
MSMEG_RS15790	MSMEG_3249	MSMEG_RS15790	1478.758276	-0.102814397	0.081406464	-1.262975835	0.206597864	0.704755754	branched-chain amino acid ABC transporter permease
MSMEG_RS03365	MSMEG_0690	MSMEG_RS03365	3670.002402	0.097132113	0.07715765	1.25887858	0.208074192	0.705465814	(Fe-S)-binding protein
MSMEG_RS01640	MSMEG_0333	MSMEG_RS01640	32.61308058	0.396200807	0.31450226	1.259770939	0.207752006	0.705465814	acetyl-CoA carboxylase carboxyltransferase subunit
MSMEG_RS23155	MSMEG_4805	MSMEG_RS23155	1178.702072	0.118888019	0.094381096	1.259659231	0.207792318	0.705465814	acyl-CoA dehydrogenase family protein
MSMEG_RS01785	MSMEG_0362	MSMEG_RS01785	514.7129613	-0.126426336	0.100456751	-1.25851508	0.208205537	0.705465814	amidohydrolase family protein
MSMEG_RS28800	MSMEG_5975	MSMEG_RS28800	62.85384442	-0.319173457	0.253600943	-1.258565737	0.208187229	0.705465814	class I SAM-dependent methyltransferase
MSMEG_RS22085	MSMEG_4573	MSMEG_RS22085	54.98428942	0.311002328	0.246911527	1.259569902	0.207824559	0.705465814	ComEC/Rec2 family competence protein
MSMEG_RS18555	MSMEG_3827	MSMEG_RS18555	45.6597907	0.323236723	0.256285333	1.261237697	0.207223221	0.705465814	glutamine synthetase family protein
MSMEG_RS30735	MSMEG_6372	MSMEG_RS30735	302.0508135	-0.150422004	0.119377018	-1.260058313	0.207648327	0.705465814	GtrA family protein
MSMEG_RS17655	MSMEG_3637	MSMEG_RS17655	1146.058328	-0.114353711	0.090832539	-1.258950946	0.208048051	0.705465814	hemolysin family protein
MSMEG_RS33560	MSMEG_3443	MSMEG_RS33560	55.08449637	0.296809499	0.235234828	1.261758308	0.207035768	0.705465814	hypothetical protein
MSMEG_RS01950	MSMEG_0394	MSMEG_RS01950	1448.356847	-0.12696468	0.100602326	-1.262045179	0.20693253	0.705465814	hypothetical protein
MSMEG_RS29915	MSMEG_6201	ponA2	3581.542078	-0.093251473	0.073990871	-1.26031052	0.207557366	0.705465814	transglycosylase/D%2CD-transpeptidase PonA2
MSMEG_RS04565	MSMEG_0936	MSMEG_RS04565	792.3786404	-0.113616674	0.090202795	-1.259569331	0.207824765	0.705465814	two-component system sensor histidine kinase SenX3
MSMEG_RS18205	MSMEG_3756	MSMEG_RS18205	16125051.25	0.158269217	0.125796222	1.258139673	0.208341248	0.705560825
MSMEG_RS18190	MSMEG_3753	MSMEG_RS18190	1434.746692	-0.107286226	0.085305659	-1.25766834	0.208511727	0.705590311	HAD-IIA family hydrolase
MSMEG_RS31145	MSMEG_6457	MSMEG_RS31145	276.8534423	0.166642005	0.132516357	1.257520271	0.208565303	0.705590311	molybdopterin-binding oxidoreductase
MSMEG_RS26905	MSMEG_5582	MSMEG_RS26905	57.09476173	0.287346497	0.228575431	1.257118912	0.20871058	0.705717457	hypothetical protein
MSMEG_RS24840	MSMEG_5151	MSMEG_RS24840	1056.419651	0.126358001	0.10056591	1.256469526	0.208945788	0.7061484	hypothetical protein
MSMEG_RS31340	MSMEG_6497	MSMEG_RS31340	58.09399818	-0.294124945	0.234442054	-1.254574168	0.209633386	0.706286672	hypothetical protein
MSMEG_RS26305	MSMEG_5460	MSMEG_RS26305	43.44525999	-0.32160474	0.256042746	-1.256058783	0.209094658	0.706286672	hypothetical protein
MSMEG_RS15515	MSMEG_3195	MSMEG_RS15515	113.0320106	0.263263331	0.209841567	1.254581421	0.209630751	0.706286672	hypothetical protein
MSMEG_RS19950	MSMEG_4122	MSMEG_RS19950	85.13690149	0.24400205	0.19447924	1.254643167	0.209608326	0.706286672	MHS family MFS transporter
MSMEG_RS15435	MSMEG_3179	MSMEG_RS15435	484.2202133	-0.125725831	0.100205763	-1.254676645	0.209596168	0.706286672	PPOX class F420-dependent oxidoreductase
MSMEG_RS26615	MSMEG_5523	MSMEG_RS26615	527.9955396	0.131187705	0.104470913	1.255734265	0.209212332	0.706286672	S9 family peptidase
MSMEG_RS04300	MSMEG_0882	MSMEG_RS04300	136.1874777	-0.201174702	0.160498374	-1.253437637	0.210046482	0.706539828	hypothetical protein
MSMEG_RS31705	MSMEG_6575	lipE	726.9178139	-0.121277307	0.096794524	-1.252935628	0.210229134	0.706539828	lipase LipE
MSMEG_RS02855	MSMEG_0588	MSMEG_RS02855	182.8975128	0.177780791	0.141900414	1.252856036	0.210258104	0.706539828	MFS transporter
MSMEG_RS18595	MSMEG_3836	MSMEG_RS18595	324.5181956	0.146713989	0.117097888	1.252917462	0.210235746	0.706539828	nuclear transport factor 2 family protein
MSMEG_RS14770	MSMEG_3040	MSMEG_RS14770	498.6701028	0.127449184	0.101748633	1.252588669	0.210355441	0.706539828	serine hydrolase
MSMEG_RS08510	MSMEG_1747	MSMEG_RS08510	37.77830535	0.367946854	0.293591843	1.253259797	0.210111174	0.706539828	sigma-70 family RNA polymerase sigma factor
MSMEG_RS21200	MSMEG_4382	MSMEG_RS21200	128.8922308	0.207992904	0.166094171	1.252258904	0.210475539	0.706581047	SDR family oxidoreductase
MSMEG_RS25285	MSMEG_5245	MSMEG_RS25285	5050.004783	-0.119971084	0.09591208	-1.250844354	0.210991269	0.707587404	universal stress protein
MSMEG_RS03640	MSMEG_0747	MSMEG_RS03640	14.25085845	0.552499149	0.441692976	1.250866957	0.210983021	0.707587404	XdhC family protein
MSMEG_RS33555	MSMEG_3439	MSMEG_RS33555	2284.119566	0.377397173	0.302022349	1.249567041	0.211457749	0.708064707	hypothetical protein
MSMEG_RS08030	MSMEG_1644	MSMEG_RS08030	232.3829227	-0.171593267	0.137291306	-1.249848019	0.211355071	0.708064707	hypothetical protein
MSMEG_RS01460	MSMEG_0296	MSMEG_RS01460	105.4707281	0.225166099	0.180176867	1.24969483	0.211411047	0.708064707	MarR family transcriptional regulator
MSMEG_RS25365	MSMEG_5261	mca	2312.409842	-0.09991372	0.0800006	-1.248912143	0.21169721	0.708433651	mycothiol conjugate amidase Mca
MSMEG_RS07360	MSMEG_1506	MSMEG_RS07360	134.4833788	-0.205520245	0.164590726	-1.248674509	0.211784148	0.708433651	TetR/AcrR family transcriptional regulator
MSMEG_RS31905	MSMEG_6618	MSMEG_RS31905	1496.406435	-0.121794737	0.097611201	-1.247753705	0.212121267	0.708478742	DUF3516 domain-containing protein
MSMEG_RS30995	MSMEG_6424	MSMEG_RS30995	2486.72188	0.095820155	0.076784533	1.247909583	0.212064171	0.708478742	DUF4328 domain-containing protein
MSMEG_RS12085	MSMEG_2491	MSMEG_RS12085	55.37193619	-0.319299405	0.25589978	-1.247751777	0.212121973	0.708478742	M20 family metallopeptidase
MSMEG_RS29880	MSMEG_6193	MSMEG_RS29880	840.4275545	0.127712177	0.102434954	1.246763654	0.212484171	0.708502115	ArsA family ATPase
MSMEG_RS22565	MSMEG_4678	MSMEG_RS22565	197.1844664	0.178714244	0.143366744	1.246552994	0.212561446	0.708502115	hypothetical protein
MSMEG_RS01805	MSMEG_0366	MSMEG_RS01805	368.2041833	0.157258349	0.126099396	1.247098352	0.212361437	0.708502115	hypothetical protein
MSMEG_RS00970	MSMEG_0197	MSMEG_RS00970	23.43350363	-0.430432587	0.345129735	-1.247161698	0.212338214	0.708502115	NUDIX hydrolase N-terminal domain-containing protein
MSMEG_RS03995	MSMEG_0821	MSMEG_RS03995	107.2642985	-0.218509258	0.175449405	-1.245426045	0.212975184	0.709159748	amidase
MSMEG_RS14515	MSMEG_2989	MSMEG_RS14515	412.8081451	0.136644776	0.109704102	1.245575806	0.212920169	0.709159748	substrate-binding domain-containing protein
MSMEG_RS04255	MSMEG_0872	MSMEG_RS04255	23.46595295	-0.425425622	0.342768052	-1.24114724	0.214551361	0.71030934	(2Fe-2S)-binding protein
MSMEG_RS05750	MSMEG_1180	MSMEG_RS05750	126.0339527	0.204065761	0.164093549	1.243594045	0.213649009	0.71030934	allantoate amidohydrolase
MSMEG_RS00875	MSMEG_0178	MSMEG_RS00875	25.63654287	-0.422396484	0.340015065	-1.242287555	0.214130485	0.71030934	amino acid ABC transporter ATP-binding protein
MSMEG_RS05875	MSMEG_1205	MSMEG_RS05875	467.9791031	-0.185024606	0.149133423	-1.240664918	0.214729559	0.71030934	class I SAM-dependent methyltransferase
MSMEG_RS18330	MSMEG_3781	MSMEG_RS18330	28.73093384	0.407593476	0.328059789	1.242436562	0.214075533	0.71030934	DUF2236 domain-containing protein
MSMEG_RS09680	MSMEG_1995	MSMEG_RS09680	557.0927819	-0.142820032	0.115032483	-1.241562623	0.21439798	0.71030934	GntR family transcriptional regulator
MSMEG_RS32920	MSMEG_6829	MSMEG_RS32920	129.9491674	-0.209529149	0.168423956	-1.244057872	0.213478264	0.71030934	helix-turn-helix transcriptional regulator
MSMEG_RS26495	MSMEG_5499	MSMEG_RS26495	113.5700871	0.21873499	0.17626636	1.240934401	0.214629983	0.71030934	hypothetical protein
MSMEG_RS09540	MSMEG_1966	MSMEG_RS09540	81.26518937	0.245159107	0.197476186	1.241461628	0.214435265	0.71030934	hypothetical protein
MSMEG_RS12585	MSMEG_2594	MSMEG_RS12585	7693.850915	0.110894618	0.089268481	1.242259493	0.214140835	0.71030934	N-acetylglutaminylglutamine amidotransferase
MSMEG_RS10990	MSMEG_2269	MSMEG_RS10990	144.4311582	-0.189964278	0.153012383	-1.24149611	0.214422534	0.71030934	NHL repeat-containing protein
MSMEG_RS32875	MSMEG_6819	MSMEG_RS32875	315.8620979	-0.174784105	0.140851015	-1.240914773	0.214637235	0.71030934	phosphofructokinase
MSMEG_RS09850	MSMEG_2030	MSMEG_RS09850	97.97648567	0.222599941	0.179364914	1.241045067	0.214589101	0.71030934	TetR/AcrR family transcriptional regulator
MSMEG_RS12430	MSMEG_2563	MSMEG_RS12430	13.78366643	0.576430496	0.465012728	1.239601545	0.215122809	0.710892469	cytochrome P450
MSMEG_RS10500	MSMEG_2165	MSMEG_RS10500	42.22684064	0.32704008	0.263804807	1.239704781	0.215084608	0.710892469	transketolase
MSMEG_RS22410	MSMEG_4645	MSMEG_RS22410	2201.980759	-0.116156078	0.093821189	-1.238058041	0.21569454	0.711138137	2-oxoacid:ferredoxin oxidoreductase subunit beta
MSMEG_RS04965	MSMEG_1018	nrdI	1805.612764	0.125757589	0.101666759	1.236958766	0.216102391	0.711138137	class Ib ribonucleoside-diphosphate reductase assembly flavoprotein NrdI
MSMEG_RS11790	MSMEG_2432	MSMEG_RS11790	207.8809865	-0.173143165	0.139996666	-1.236766346	0.216173839	0.711138137	D-alanyl-D-alanine carboxypeptidase
MSMEG_RS29800	MSMEG_6177	dgoD	49.36923081	0.308440506	0.249027862	1.2385783	0.215501708	0.711138137	galactonate dehydratase
MSMEG_RS07290	MSMEG_1492	MSMEG_RS07290	212.119646	-0.173902442	0.140531318	-1.237463968	0.215914883	0.711138137	MarR family transcriptional regulator
MSMEG_RS05025	MSMEG_1031	MSMEG_RS05025	435.3303871	-0.137109048	0.110814911	-1.237279769	0.215983236	0.711138137	nuclear transport factor 2 family protein
MSMEG_RS05410	MSMEG_1111	MSMEG_RS05410	315.0858835	-0.1462966	0.118237503	-1.237311315	0.215971529	0.711138137	thioredoxin domain-containing protein
MSMEG_RS00265	MSMEG_0055	MSMEG_RS00265	214.790083	0.172717788	0.139548337	1.237691486	0.215830477	0.711138137	type VII secretion system ESX-1 associated protein EspE
MSMEG_RS23685	MSMEG_4914	MSMEG_RS23685	704.6546785	-0.120414405	0.097226867	-1.238489007	0.215534796	0.711138137	virginiamycin B lyase
MSMEG_RS17020	MSMEG_3504	MSMEG_RS17020	36.0203113	-0.360989396	0.292136503	-1.2356874	0.216574783	0.712099625	hypothetical protein
MSMEG_RS04220	MSMEG_0865	MSMEG_RS04220	185.1429996	-0.171127737	0.138576009	-1.234901614	0.216867123	0.712703237	PH domain-containing protein
MSMEG_RS16545	MSMEG_3402	MSMEG_RS16545	74.2289269	-0.289937536	0.234963239	-1.23396978	0.217214165	0.71277137	cytosine permease
MSMEG_RS14930	MSMEG_3074	MSMEG_RS14930	645.7518765	-0.117657623	0.09531758	-1.234374847	0.217063257	0.71277137	PH domain-containing protein
MSMEG_RS15650	MSMEG_3222	MSMEG_RS15650	3472.487475	-0.097608806	0.079092146	-1.23411502	0.217160047	0.71277137	prolipoprotein diacylglyceryl transferase
MSMEG_RS26190	MSMEG_5436	MSMEG_RS26190	384.1230482	-0.139482783	0.113284848	-1.231257185	0.21822669	0.712894905	4-(cytidine 5'-diphospho)-2-C-methyl-D-erythritol kinase
[truncated: 4,685 more rows]
