# Supplementary material for: Expression of a novel mycobacterial phosphodiesterase successfully lowers cAMP levels resulting in reduced tolerance to cell wall–targeting antimicrobials
Source: J Biol Chem. 2022 Jun 17;298(8):102151. doi: 10.1016/j.jbc.2022.102151 (PMC9293780; doi:10.1016/j.jbc.2022.102151)
Supplement: Supplementary Table 2B [file mmc3.csv]

List genes significantly expressed in Rv1339-expressing M. smegmatis mc2155 with an absolute log2 fold change greater than 1.5. RNA sequencing of empty vector control - and Rv1339-expressing M. smegmatis mc2155 strains in the mid-log phase of growth. The data are presented from three biological replicates.
Locus tag new	Locus tag old	Gene Symbol	baseMean	log2FoldChange	lfcSE	stat	pvalue	padj	Description
MSMEG_RS25640	MSMEG_5321	MSMEG_RS25640	13.92048032	6.070211986	1.229980208	4.935211109	8.01E-07	3.75E-05	hypothetical protein
MSMEG_RS25645	MSMEG_5322	MSMEG_RS25645	198.7536819	3.307690807	0.211192336	15.66198314	2.75E-55	4.51E-52	hypothetical protein
MSMEG_RS02060	MSMEG_0420	MSMEG_RS02060	98.95748181	3.157501004	0.249326699	12.66411104	9.35E-37	3.40E-34	hypothetical protein
MSMEG_RS02055	MSMEG_0419	MSMEG_RS02055	113.2776009	3.083343415	0.23338801	13.21123315	7.56E-40	3.81E-37	membrane protein
MSMEG_RS20190	MSMEG_4173	MSMEG_RS20190	33.43354953	2.992303977	0.405486514	7.379540069	1.59E-13	1.58E-11	MaoC family dehydratase N-terminal domain-containing protein
MSMEG_RS29910	MSMEG_6199	MSMEG_RS29910	175.0590885	2.701261582	0.181662765	14.86964917	5.19E-50	5.67E-47	WhiB family transcriptional regulator
MSMEG_RS02050	MSMEG_0418	MSMEG_RS02050	315.7898808	2.598830353	0.140980572	18.43396091	7.02E-76	4.60E-72	fumarate reductase/succinate dehydrogenase flavoprotein subunit
MSMEG_RS24215	MSMEG_5022	MSMEG_RS24215	938.731373	2.569642994	0.277575638	9.257451454	2.09E-20	3.05E-18	NAD(P)/FAD-dependent oxidoreductase
MSMEG_RS24905	MSMEG_5165	MSMEG_RS24905	50.85334847	2.552946276	0.310397689	8.2247593	1.96E-16	2.29E-14	DUF485 domain-containing protein
MSMEG_RS06695	MSMEG_1371	MSMEG_RS06695	144.6978881	2.533695741	0.195557681	12.95625786	2.17E-38	1.01E-35	class I mannose-6-phosphate isomerase
MSMEG_RS20185	MSMEG_4172	MSMEG_RS20185	314.2868213	2.483444969	0.147204636	16.87069809	7.39E-64	1.61E-60	ABC transporter substrate-binding protein
MSMEG_RS06690	MSMEG_1370	MSMEG_RS06690	178.9226868	2.381064675	0.175464369	13.57007519	6.03E-42	3.95E-39	zinc-dependent alcohol dehydrogenase family protein
MSMEG_RS20180	MSMEG_4171	MSMEG_RS20180	173.8554204	2.221179016	0.172034834	12.91121664	3.89E-38	1.70E-35	ribonucleotide-diphosphate reductase subunit alpha
MSMEG_RS06705	MSMEG_1373	MSMEG_RS06705	132.9556954	2.204934672	0.206746149	10.66493707	1.48E-26	3.24E-24	ABC transporter permease
MSMEG_RS06700	MSMEG_1372	MSMEG_RS06700	100.2348344	2.139766633	0.215653171	9.922259071	3.33E-23	5.81E-21	ATP-binding cassette domain-containing protein
MSMEG_RS06710	MSMEG_1374	MSMEG_RS06710	196.0165252	2.098227932	0.16278696	12.88941036	5.16E-38	2.11E-35	substrate-binding domain-containing protein
MSMEG_RS32730	MSMEG_6790	MSMEG_RS32730	33.14010764	2.049361603	0.348958346	5.87279722	4.29E-09	2.89E-07	sugar phosphate isomerase/epimerase
MSMEG_RS29060	MSMEG_6027	MSMEG_RS29060	672.8684711	2.040405253	0.130972433	15.57889094	1.01E-54	1.33E-51	MHS family MFS transporter
MSMEG_RS20175	MSMEG_4170	MSMEG_RS20175	198.1469402	2.037365663	0.171430271	11.88451518	1.42E-32	4.45E-30	sugar ABC transporter ATP-binding protein
MSMEG_RS29030	MSMEG_6021	xylA	330.9216334	2.011488935	0.148654289	13.53132125	1.02E-41	6.09E-39	xylose isomerase
MSMEG_RS27230	MSMEG_5650	MSMEG_RS27230	573.8618591	1.998272217	0.111296907	17.95442726	4.43E-72	1.45E-68	AMP-binding protein
MSMEG_RS29025	MSMEG_6020	MSMEG_RS29025	283.8387939	1.982502054	0.135572736	14.62316175	2.00E-48	1.87E-45	substrate-binding domain-containing protein
MSMEG_RS20170	MSMEG_4169	MSMEG_RS20170	74.98254515	1.961712446	0.23141574	8.477005269	2.31E-17	2.91E-15	SDR family oxidoreductase
MSMEG_RS29020	MSMEG_6019	MSMEG_RS29020	147.3051033	1.959065087	0.176862951	11.07674094	1.63E-28	3.81E-26	ATP-binding cassette domain-containing protein
MSMEG_RS09780	MSMEG_2017	MSMEG_RS09780	320.6913119	-1.938781641	0.28301274	-6.850510119	7.36E-12	6.61E-10	helix-turn-helix transcriptional regulator
MSMEG_RS20195	MSMEG_4174	MSMEG_RS20195	86.98829572	1.937335753	0.225320366	8.59813866	8.10E-18	1.06E-15	IclR family transcriptional regulator
MSMEG_RS32735	MSMEG_6791	MSMEG_RS32735	52.46968467	1.857157523	0.268421528	6.918809898	4.55E-12	4.26E-10	3-hydroxyacyl-CoA dehydrogenase family protein
MSMEG_RS09775	MSMEG_2016	modA	534.7414038	-1.852969533	0.140144504	-13.22184949	6.56E-40	3.58E-37	molybdate ABC transporter substrate-binding protein
MSMEG_RS09760	MSMEG_2013	MSMEG_RS09760	55.9109973	-1.808062673	0.263665191	-6.857418927	7.01E-12	6.38E-10	SDR family oxidoreductase
MSMEG_RS24210	MSMEG_5021	MSMEG_RS24210	231.8218396	1.797327028	0.155828632	11.53399734	8.89E-31	2.43E-28	2%2C3-butanediol dehydrogenase
MSMEG_RS10010	MSMEG_2062	MSMEG_RS10010	15.23850669	1.769810412	0.527068989	3.357834459	0.000785556	0.016989278	NADH-quinone oxidoreductase subunit B
MSMEG_RS23280	MSMEG_4830	MSMEG_RS23280	144.913805	1.753211632	0.179141528	9.786740423	1.28E-22	2.10E-20	hypothetical protein
MSMEG_RS24910	MSMEG_5166	MSMEG_RS24910	257.5221345	1.743369244	0.151660552	11.49520569	1.39E-30	3.51E-28	cation acetate symporter
MSMEG_RS09770	MSMEG_2015	modB	294.6558926	-1.736830153	0.163220931	-10.64097686	1.92E-26	4.06E-24	ABC transporter permease
MSMEG_RS27225	MSMEG_5649	MSMEG_RS27225	712.2431643	1.72420312	0.121212843	14.22459108	6.45E-46	5.28E-43	AMP-binding protein
MSMEG_RS29535	MSMEG_6122	MSMEG_RS29535	18.4231644	1.683722849	0.440867879	3.819109829	0.000133934	0.003750728	ABC transporter permease
MSMEG_RS09765	MSMEG_2014	MSMEG_RS09765	305.8224755	-1.649039385	0.375226359	-4.39478556	1.11E-05	0.000408208	ATP-binding cassette domain-containing protein
MSMEG_RS09985	MSMEG_2057	MSMEG_RS09985	32.02612645	1.616443004	0.332865813	4.856140048	1.20E-06	5.26E-05	NADH-quinone oxidoreductase subunit G
MSMEG_RS24205	MSMEG_5020	MSMEG_RS24205	128.9441366	1.615770942	0.21490445	7.518555064	5.54E-14	5.76E-12	acetoin reductase
MSMEG_RS29055	MSMEG_6026	MSMEG_RS29055	441.6366974	1.600294326	0.130413013	12.2709712	1.30E-34	4.47E-32	3-hydroxybutyrate dehydrogenase
MSMEG_RS27235	MSMEG_5651	MSMEG_RS27235	220.3823485	1.581777561	0.141410599	11.18570721	4.79E-29	1.16E-26	LuxR C-terminal-related transcriptional regulator
MSMEG_RS29035	MSMEG_6022	MSMEG_RS29035	43.92572606	1.550879286	0.279360765	5.551528625	2.83E-08	1.69E-06	ROK family transcriptional regulator
MSMEG_RS20165	MSMEG_4168	MSMEG_RS20165	225.6962065	1.527476218	0.145500674	10.49806971	8.82E-26	1.81E-23	propionate CoA-transferase
MSMEG_RS12785	MSMEG_2635	MSMEG_RS12785	72.3316972	1.525648864	0.224126986	6.807073481	9.96E-12	8.59E-10	ABC transporter permease
